# Supplementary material for: Management and Oncologic Outcomes of Close and Positive Margins after Transoral CO2 Laser Microsurgery for Early Glottic Carcinoma
Source: Cancers (Basel). 2023 Feb 27;15(5):1490. doi: 10.3390/cancers15051490 (PMC10000552; doi:10.3390/cancers15051490)
Supplement: Supplementary file 1 [file cancers-15-01490-s001.zip]

Archive with 1 entries (1 files):
- cancers-2224895-supplementary.xlsx
