# Supplementary material for: Management and Oncologic Outcomes of Close and Positive Margins after Transoral CO2 Laser Microsurgery for Early Glottic Carcinoma
Source: Cancers (Basel). 2023 Feb 27;15(5):1490. doi: 10.3390/cancers15051490 (PMC10000552; doi:10.3390/cancers15051490)
Supplement: Supplementary file 1 [file cancers-15-01490-s001.zip › cancers-2224895-supplementary.xlsx]

## Sheet: Foglio 1
N°	Name	Day of birth	Month of birth	Year of birth	STAT birth	Sex (0=M; 1=F)	Day of surgery	Month of surgery	Year of surgery	STAT surgery	Age at surgery	Type of cordetomy according to ELS	pTNM (Tis=0; T1a=1; T1b=2; T2=3)	Postoperative RT (0=no; 1=yes; 3=RT after recurrence)	Day of last follow-up	Month of last follow-up	Year of last follow-up	STAT date follow-up	Follow-up status (NED=not evidence of disease; DOC=died of other causes; DOD=died of disease; REC=laser enlargement after recurrence; LP=partial laringectomy after recurrence; LT=total laringectomy after recurrence; NODE=neck dissection after nodal recurrence; RT=radiotherapy)	Anterior glottic web (0=no; 1=yes)	Margin status after surgery (NEG=negative; CS=close superficial; CD=close deep; SS=positive single superficial; MS=positive multiple superficial; DEEP=positive deep)	Surgical enlargement (0=no; 1=yes)	Margin status after surgical enlargement (NEG=negative margin)	Histology after enlargement (0=no residual tumor; 1=residual tumor)	Recurrence (0=no; 1=yes)	Day of recurrence	Month of recurrence	Year of recurrence	STAT recurrence	Treatment after recurrence (RT= radiotherapy; REC= laser enlargement; LP= partial laringectomy; LT= total laringectomy; NODE= neck dissection after nodal recurrence)	Day of death of disease	Month of death of disease	Year of death of disease	Day of death of other cause	Month of death of other cause	Year of death of other cause	STAT FOLLOW-UP	STAT OLP	STAT RFS	STAT LCL	Follow-up status (NED=not evidence of disease; DOC=died of other causes; DOD=died of disease; REC=laser enlargement after recurrence; LP=partial laringectomy after recurrence; LT=total laringectomy after recurrence; NODE=neck dissection after nodal recurrence; RT=radiotherapy)	RFS	DSS	OS	LCL	OLP
1	B.A.	21	4	1937	1937.3	1	1	10	1993	1993.75	56.4452	2	1	0	15	1	1999	1999.04	NED	0	NEG				0												5.28836	5.28836	5.28836	5.28836	NED	0	0	0	0	0
2	P.E.	22	10	1925	1925.81	0	21	4	1994	1994.3	68.4973	5a	1	0	1	2	1996	1996.08	DOC	0	NEG				0									14	12	1996	1.77854	1.77854	1.77854	1.77854	DOC	0	0	1	0	0
3	F.A.	4	3	1936	1936.17	0	13	9	1994	1994.7	58.5247	3	1	0	22	11	2000	2000.89	NED	0	NEG				0												6.19132	6.19132	6.19132	6.19132	NED	0	0	0	0	0
4	U.L.	14	6	1937	1937.45	0	14	9	1994	1994.7	57.25	5a	2	0	15	9	2005	2005.71	DOC	1	CS	0			0									22	10	2005	11.0027	11.0027	11.0027	11.0027	DOC	0	0	1	0	0
5	D.G.	29	5	1918	1918.41	0	19	9	1994	1994.72	76.3059	5a	2	3	15	3	1997	1997.21	DOC (REC + RT)	1	NEG				1	11	6	1996	1996.44	REC+RT				15	3	1997	2.48904	2.48904	1.72808	1.72808	DOC (REC + RT)	1	0	1	1	0
6	N.A.	5	6	1944	1944.43	0	18	10	1994	1994.8	50.3689	5ab	3	0	15	10	1998	1998.79	DOC	0	NEG				0									15	12	1998	3.99178	3.99178	3.99178	3.99178	DOC	0	0	1	0	0
7	C.M.	12	11	1927	1927.86	0	27	10	1994	1994.82	66.9578	3	1	0	9	1	2002	2002.02	NED	0	NEG				0												7.20068	7.20068	7.20068	7.20068	NED	0	0	0	0	0
8	P.G.	3	11	1925	1925.84	0	6	12	1994	1994.93	69.0916	3	0	0	25	9	1998	1998.73	NED	0	NEG				0												3.80205	3.80205	3.80205	3.80205	NED	0	0	0	0	0
9	M.R.	25	5	1927	1927.4	0	2	2	1995	1995.09	67.687	3	1	0	1	2	1998	1998.08	DOC	0	NEG				0									1	3	1998	2.99726	2.99726	2.99726	2.99726	DOC	0	0	1	0	0
10	F.E.	15	10	1926	1926.79	0	27	3	1995	1995.24	68.4954	4	2	0	5	4	2002	2002.26	NED (REC)	0	NEG				1	29	6	1995	1995.49	REC							7.02306	7.02306	0.255479	7.02306	NED (REC)	1	0	0	0	0
11	N.Q.	8	8	1918	1918.6	0	3	4	1995	1995.26	76.653	5a	1	0	27	8	1999	1999.65	NED	0	NEG				0												4.39909	4.39909	4.39909	4.39909	NED	0	0	0	0	0
12	J.L.	25	11	1924	1924.9	0	27	4	1995	1995.32	70.4221	2	1	0	27	5	1995	1995.4	NED	0	NEG				0												0.0833333	0.0833333	0.0833333	0.0833333	NED	0	0	0	0	0
13	S.M.	14	10	1944	1944.79	0	16	5	1995	1995.37	50.5888	3	1	0	28	9	2002	2002.74	NED	0	NEG				0												7.36621	7.36621	7.36621	7.36621	NED	0	0	0	0	0
14	M.S.	28	7	1924	1924.57	0	28	7	1995	1995.57	71	5ab	1	0	28	7	2005	2005.57	DOC	0	NEG				0									15	6	2010	10	10	10	10	DOC	0	0	1	0	0
15	C.G.	3	10	1931	1931.76	0	6	10	1995	1995.76	64.0082	4	1	0	23	10	2002	2002.81	NED	0	NEG				0												7.04658	7.04658	7.04658	7.04658	NED	0	0	0	0	0
16	F.A.	23	9	1943	1943.73	0	12	12	1995	1995.95	52.2199	5b	1	0	7	10	2002	2002.77	NED	0	SS	1	NEG	1	0												6.81963	6.81963	6.81963	6.81963	NED	0	0	0	0	0
17	S.V.	8	1	1923	1923.02	0	14	12	1995	1995.95	72.9331	3	0	0	30	9	2002	2002.75	NED	0	NEG				0												6.79384	6.79384	6.79384	6.79384	NED	0	0	0	0	0
18	A.E.	29	6	1930	1930.49	0	21	12	1995	1995.97	65.4781	5a	3	0	30	9	2002	2002.75	NED	1	NEG				0												6.77466	6.77466	6.77466	6.77466	NED	0	0	0	0	0
19	Z.A.	12	12	1920	1920.95	0	28	1	1996	1996.07	75.1272	4	1	0	6	9	2002	2002.68	NED	0	NEG				0												6.60639	6.60639	6.60639	6.60639	NED	0	0	0	0	0
20	D.L.	19	3	1921	1921.22	0	1	3	1996	1996.17	74.9507	3	1	0	5	6	2002	2002.43	NED	0	MS	1	NEG	0	0												6.26096	6.26096	6.26096	6.26096	NED	0	0	0	0	0
21	M.A.	5	1	1949	1949.01	0	11	3	1996	1996.19	47.1831	2	1	0	16	1	2002	2002.04	NED	0	NEG				0												5.84703	5.84703	5.84703	5.84703	NED	0	0	0	0	0
22	G.B.	3	12	1922	1922.92	0	16	4	1996	1996.29	73.3689	5a	2	0	1	5	2000	2000.33	DOC	0	MS	1	NEG	1	0									15	8	2000	4.04224	4.04224	4.04224	4.04224	DOC	0	0	1	0	0
23	F.P.	26	12	1925	1925.99	0	27	6	1996	1996.49	70.5027	5a	0	0	13	9	2002	2002.7	NED	0	NEG				0												6.21164	6.21164	6.21164	6.21164	NED	0	0	0	0	0
24	F.V.	11	9	1942	1942.69	0	28	8	1996	1996.66	53.9632	3	1	0	1	10	2013	2013.75	NED	0	DEEP	1	NEG	1	0												17.0927	17.0927	17.0927	17.0927	NED	0	0	0	0	0
25	F.V.	13	9	1924	1924.7	0	28	8	1996	1996.66	71.9578	3	1	0	26	6	2002	2002.49	NED	0	NEG				0												5.82785	5.82785	5.82785	5.82785	NED	0	0	0	0	0
26	P.R.	12	9	1942	1942.7	0	28	8	1996	1996.66	53.9605	5a	1	0	15	1	2014	2014.04	NED	0	DEEP	1	NEG	1	0												17.3811	17.3811	17.3811	17.3811	NED	0	0	0	0	0
27	S.F.	1	3	1920	1920.17	0	24	9	1996	1996.73	76.563	2	0	0	20	6	2009	2009.47	DOC	0	NEG				0									15	3	2010	12.739	12.739	12.739	12.739	DOC	0	0	1	0	0
28	M.F.	27	7	1929	1929.57	0	17	10	1996	1996.79	67.2226	4	3	1	27	3	2002	2002.24	NED (RT)	0	DEEP	0			0												5.44406	5.44406	5.44406	0.3	NED (RT)	0	0	0	1	0
29	L.G.	3	8	1944	1944.59	0	26	2	1997	1997.15	52.563	2	1	0	30	10	2002	2002.83	NED	0	NEG				0												5.67763	5.67763	5.67763	5.67763	NED	0	0	0	0	0
30	M.T.	10	12	1933	1933.94	0	6	5	1997	1997.35	63.4057	2	0	0	13	2	2002	2002.12	NED	0	NEG				0												4.76918	4.76918	4.76918	4.76918	NED	0	0	0	0	0
31	F.G.	19	1	1941	1941.05	0	26	5	1997	1997.4	56.3525	1	1	0	31	5	2002	2002.42	NED	0	NEG				0												5.0137	5.0137	5.0137	5.0137	NED	0	0	0	0	0
32	M.G.	15	5	1927	1927.37	0	23	6	1997	1997.48	70.1053	2	1	3	26	6	2002	2002.49	NED (LP+RT)	0	NEG				1	12	1	1998	1998.03	LP+RT							5.00822	5.00822	0.553196	0.553196	NED (LP+RT)	1	0	0	1	0
33	V.S.	11	11	1929	1929.86	0	16	10	1997	1997.79	67.9304	4	1	0	19	7	2002	2002.55	NED	0	NEG				0												4.75822	4.75822	4.75822	4.75822	NED	0	0	0	0	0
34	M.S.	30	7	1923	1923.58	0	19	2	1998	1998.13	74.5532	1	0	0	15	12	2012	2012.96	NED	0	NEG				0												14.8224	14.8224	14.8224	14.8224	NED	0	0	0	0	0
35	C.A.	30	11	1938	1938.91	0	25	2	1998	1998.15	59.2363	3	1	0	14	6	2002	2002.45	NED	0	SS	1	NEG	0	0												4.3032	4.3032	4.3032	4.3032	NED	0	0	0	0	0
36	L.G.	4	10	1941	1941.76	0	25	2	1998	1998.15	56.3909	2	0	1	5	4	2002	2002.26	NED (RT)	0	DEEP	0			0												4.11187	4.11187	4.11187	0.3	NED (RT)	0	0	0	1	0
37	M.P.	7	12	1938	1938.93	0	2	4	1998	1998.25	59.3196	2	1	0	15	9	2000	2000.71	NED	0	NEG				0												2.45228	2.45228	2.45228	2.45228	NED	0	0	0	0	0
38	V.A.	28	4	1936	1936.32	0	9	4	1998	1998.27	61.9479	2	1	0	15	5	2009	2009.37	DOC (REC)	0	NEG				1	15	9	2000	2000.71	REC				15	5	2009	11.0998	11.0998	2.43311	11.0998	DOC (REC)	1	0	1	0	0
39	M.C.	26	1	1924	1924.07	0	23	4	1998	1998.31	74.2418	4	3	1	15	9	2010	2010.71	DOC (RT)	0	DEEP	0			0									15	10	2010	12.3947	12.3947	12.3947	0.3	DOC (RT)	0	0	1	1	0
40	S.M.	19	9	1942	1942.72	0	11	5	1998	1998.36	55.6447	2	1	0	1	10	2013	2013.75	NED	0	NEG				0												15.3893	15.3893	15.3893	15.3893	NED	0	0	0	0	0
41	A.A.	3	10	1927	1927.76	0	26	5	1998	1998.4	70.6463	3	1	0	26	5	2008	2008.4	DOC	0	NEG				0									15	6	2008	10	10	10	10	DOC	0	0	1	0	0
42	P.R.	8	2	1926	1926.1	0	2	7	1998	1998.5	72.4002	5b	1	0	2	7	2003	2003.5	DOC	0	NEG				0									15	6	2010	5	5	5	5	DOC	0	0	1	0	0
43	P.G.	25	2	1933	1933.15	0	27	7	1998	1998.57	65.4221	2	1	0	29	6	2000	2000.49	NED	0	SS	0			0												1.92215	1.92215	1.92215	1.92215	NED	0	0	0	0	0
44	M.S.	12	6	1938	1938.45	0	21	9	1998	1998.72	60.2747	1	0	0	13	9	2002	2002.7	NED	0	NEG				0												3.97808	3.97808	3.97808	3.97808	NED	0	0	0	0	0
45	B.O.	13	12	1945	1945.95	0	6	10	1998	1998.76	52.8142	3	1	0	15	10	2003	2003.79	NED	0	NEG				0												5.02466	5.02466	5.02466	5.02466	NED	0	0	0	0	0
46	P.G.	26	5	1946	1946.4	0	27	10	1998	1998.82	52.4194	3	0	0	18	7	2001	2001.55	NED	0	NEG				0												2.72534	2.72534	2.72534	2.72534	NED	0	0	0	0	0
47	F.E.	17	5	1933	1933.38	0	3	3	1999	1999.17	65.795	5a	2	0	30	9	2002	2002.75	NED	0	NEG				0												3.57397	3.57397	3.57397	3.57397	NED	0	0	0	0	0
48	P.G.	16	6	1918	1918.46	0	13	5	1999	1999.37	80.9084	5a	1	0	6	9	2002	2002.68	NED	0	NEG				0												3.31416	3.31416	3.31416	3.31416	NED	0	0	0	0	0
49	M.R.	10	3	1944	1944.19	0	8	7	1999	1999.52	55.3279	5a	2	0	30	8	2002	2002.66	NED	1	MS	1	NEG	0	0												3.14361	3.14361	3.14361	3.14361	NED	0	0	0	0	0
50	L.E.	3	11	1915	1915.84	0	19	7	1999	1999.55	83.7105	5a	2	0	20	6	2002	2002.47	DOC	1	NEG				0									20	6	2002	2.91941	2.26644	2.26644	2.26644	DOC	0	0	1	0	0
51	F.C.	4	4	1932	1932.26	0	22	7	1999	1999.56	67.2993	5a	3	0	22	7	2009	2009.56	DOC	1	MS	1	NEG	0	0									5	11	2010	10	10	10	10	DOC	0	0	1	0	0
52	T.M.	10	11	1936	1936.86	0	24	8	1999	1999.65	62.7884	3	1	0	24	8	2009	2009.65	DOC	0	NEG				0									15	11	2009	10	10	10	10	DOC	0	0	1	0	0
53	N.G.	31	3	1924	1924.25	0	4	10	1999	1999.76	75.5094	3	1	0	15	10	2007	2007.79	DOC	0	CD	1	NEG	0	0									15	2	2008	8.03014	8.03014	8.03014	8.03014	DOC	0	0	1	0	0
54	D.S.	24	12	1932	1932.98	0	29	11	1999	1999.91	66.9304	1	0	0	15	3	2003	2003.21	DOC	0	SS	0			0									15	5	2003	3.29498	3.29498	3.29498	3.29498	DOC	0	0	1	0	0
55	A.A.	1	8	1938	1938.58	0	2	12	1999	1999.92	61.3361	1	0	0	18	7	2005	2005.55	NED	0	NEG				0												5.62717	5.62717	5.62717	5.62717	NED	0	0	0	0	0
56	C.G.	17	5	1949	1949.38	0	7	12	1999	1999.93	50.5559	5c	1	0	15	3	2013	2013.21	NED	0	NEG				0												13.2719	13.2719	13.2719	13.2719	NED	0	0	0	0	0
57	M.A.	29	10	1921	1921.83	0	20	12	1999	1999.97	78.142	3	1	0	15	3	2013	2013.21	NED	0	NEG				0												13.2363	13.2363	13.2363	13.2363	NED	0	0	0	0	0
58	S.F.	1	3	1951	1951.17	0	10	2	2000	2000.11	48.9413	2	0	0	15	3	2013	2013.21	NED	0	NEG				0												13.097	13.097	13.097	13.097	NED	0	0	0	0	0
59	C.S.	29	11	1944	1944.91	0	14	2	2000	2000.12	55.2089	5a	2	0	15	6	2007	2007.46	NED	1	SS	1	NEG	0	0												7.33607	7.33607	7.33607	7.33607	NED	0	0	0	0	0
60	P.B.	16	12	1944	1944.96	0	2	5	2000	2000.34	55.3783	1	0	0	15	5	2011	2011.37	NED	0	NEG				0												11.0356	11.0356	11.0356	11.0356	NED	0	0	0	0	0
61	C.S.	8	4	1936	1936.27	0	30	5	2000	2000.41	64.1436	5a	2	0	15	6	2006	2006.46	NED	0	NEG				0												6.04224	6.04224	6.04224	6.04224	NED	0	0	0	0	0
62	S.M.	28	4	1925	1925.32	0	4	7	2000	2000.51	75.1842	2	1	0	15	6	2005	2005.46	NED	0	NEG				0												4.9468	4.9468	4.9468	4.9468	NED	0	0	0	0	0
63	P.G.A.	1	1	1950	1950	0	6	7	2001	2001.51	51.5137	5acd	3	0	12	8	2021	2021.61	NED	0	NEG				0												20.0998	3	3	3	NED	0	0	0	0	0
64	P.V.	23	7	1931	1931.56	0	8	7	2000	2000.52	68.9589	3	1	0	15	6	2007	2007.46	NED	0	NEG				0												6.93584	6.93584	6.93584	6.93584	NED	0	0	0	0	0
65	M.F.	3	9	1927	1927.67	0	7	8	2000	2000.6	72.9276	4	1	0	6	9	2002	2002.68	DOC	0	NEG				0									15	6	2003	2.08059	2.08059	2.08059	2.08059	DOC	0	0	1	0	0
66	D.F.	27	10	1931	1931.82	0	24	8	2000	2000.65	68.8251	4	1	0	15	6	2007	2007.46	NED	0	NEG				0												6.80868	6.80868	6.80868	6.80868	NED	0	0	0	0	0
67	L.G.	18	3	1942	1942.21	0	31	10	2000	2000.83	58.6189	3	1	0	15	6	2007	2007.46	NED	0	NEG				0												6.62283	6.62283	6.62283	6.62283	NED	0	0	0	0	0
68	P.G.	11	1	1934	1934.03	0	7	11	2000	2000.85	66.8224	1	1	0	15	3	2013	2013.21	NED	0	NEG				0												12.3553	12.3553	12.3553	12.3553	NED	0	0	0	0	0
69	B.D.	23	10	1944	1944.81	0	22	11	2000	2000.89	56.0806	5a	1	0	15	6	2007	2007.46	NED	0	NEG				0												6.56416	6.56416	6.56416	6.56416	NED	0	0	0	0	0
70	F.G.	5	5	1936	1936.34	0	18	12	2000	2000.96	64.6189	5a	3	0	15	6	2006	2006.46	NED	0	NEG				0												5.49178	5.49178	5.49178	5.49178	NED	0	0	0	0	0
71	P.A.	29	9	1937	1937.74	0	9	1	2001	2001.02	63.2785	5a	1	0	15	6	2007	2007.46	NED	0	NEG				0												6.43311	6.43311	6.43311	6.43311	NED	0	0	0	0	0
72	A.R.	10	6	1946	1946.44	0	22	1	2001	2001.06	54.6162	2	1	0	15	1	2006	2006.04	NED	0	SS	1	NEG	1	0												4.98082	4.98082	4.98082	4.98082	NED	0	0	0	0	0
73	P.M.	20	10	1942	1942.8	0	1	2	2001	2001.08	58.2813	4	1	0	15	3	2013	2013.21	NED	0	NEG				0												12.1217	12.1217	12.1217	12.1217	NED	0	0	0	0	0
74	S.E.	4	3	1924	1924.17	1	9	4	2001	2001.27	77.097	3	1	0	15	11	2011	2011.87	NED	0	NEG				0												10.5998	10.5998	10.5998	10.5998	NED	0	0	0	0	0
75	P.G.	28	7	1961	1961.57	0	9	4	2001	2001.27	39.6979	3	1	0	15	3	2013	2013.21	NED	0	NEG				0												11.9331	11.9331	11.9331	11.9331	NED	0	0	0	0	0
76	C.E.	18	10	1935	1935.8	0	15	5	2001	2001.37	65.5751	5a	2	0	15	6	2007	2007.46	NED	1	NEG				0												6.08333	6.08333	6.08333	6.08333	NED	0	0	0	0	0
77	C.A.	8	4	1929	1929.27	0	4	6	2001	2001.42	72.1557	4	1	0	15	6	2007	2007.46	NED	0	NEG				0												6.03014	6.03014	6.03014	6.03014	NED	0	0	0	0	0
78	M.L.	21	1	1958	1958.05	0	9	7	2001	2001.52	43.4671	1	1	0	15	3	2013	2013.21	NED	0	NEG				0												11.6831	11.6831	11.6831	11.6831	NED	0	0	0	0	0
79	F.B.	2	1	1944	1944	0	9	7	2001	2001.52	57.5192	5ac	1	0	9	7	2006	2006.52	NED	0	NEG				0												5	5	5	5	NED	0	0	0	0	0
80	L.G.	6	10	1933	1933.76	0	29	8	2001	2001.66	67.8963	3	1	0	15	6	2007	2007.46	NED	0	DEEP	1	NEG	0	0												5.79498	5.79498	5.79498	5.79498	NED	0	0	0	0	0
81	A.G.	20	7	1943	1943.55	0	29	8	2001	2001.66	58.108	2	1	0	15	6	2007	2007.46	NED	0	NEG				0												5.79498	5.79498	5.79498	5.79498	NED	0	0	0	0	0
82	C.V.	19	5	1926	1926.38	0	9	10	2001	2001.77	75.3893	4	2	0	15	6	2007	2007.46	NED	0	NEG				0												5.68311	5.68311	5.68311	5.68311	NED	0	0	0	0	0
83	M.A.	10	12	1928	1928.94	0	15	10	2001	2001.79	72.847	4	2	0	15	6	2007	2007.46	NED	0	NEG				0												5.66667	5.66667	5.66667	5.66667	NED	0	0	0	0	0
84	C.A.	19	1	1945	1945.05	0	24	10	2001	2001.81	56.7637	5bc	1	0	15	6	2005	2005.46	NED	0	DEEP	1	NEG	0	0												3.64201	3.64201	3.64201	3.64201	NED	0	0	0	0	0
85	M.A.	2	5	1934	1934.34	0	25	10	2001	2001.82	67.4797	2	1	0	15	3	2004	2004.21	DOC	0	NEG				0									15	6	2004	2.38927	2.38927	2.38927	2.38927	DOC	0	0	1	0	0
86	C.W.	20	4	1954	1954.3	0	8	11	2001	2001.85	47.5505	3	1	0	8	11	2006	2006.85	NED	0	NEG				0												5	5	5	5	NED	0	0	0	0	0
87	S.G.	8	9	1938	1938.69	0	13	11	2001	2001.87	63.1804	2	1	0	23	1	2004	2004.06	NED	0	CS	0			0												2.19406	2.19406	2.19406	2.19406	NED	0	0	0	0	0
88	P.F.	29	11	1932	1932.91	0	5	12	2001	2001.93	69.0176	1	0	0	15	12	2010	2010.96	DOC	0	NEG				0									29	4	2011	9.0274	9.0274	9.0274	9.0274	DOC	0	0	1	0	0
89	C.G.	1	6	1935	1935.42	0	5	12	2001	2001.93	66.511	5a	3	0	15	3	2013	2013.21	NED	0	NEG				0												11.2774	11.2774	11.2774	11.2774	NED	0	0	0	0	0
90	M.I.	6	11	1966	1966.85	1	20	12	2001	2001.97	35.1217	1	0	0	20	1	2002	2002.05	NED	0	NEG				0												0.0833333	0.0833333	0.0833333	0.0833333	NED	0	0	0	0	0
91	R.B.	20	5	1919	1919.39	0	16	1	2002	2002.04	82.6557	5abc	3	0	1	8	2004	2004.58	DOD (refused additional treatment)	1	DEEP	1	NEG	0	1	15	6	2004	2004.46	refuse additional treatment	1	8	2004				2.54224	2.54224	2.41393	2.54224	DOD (refused additional treatment)	1	1	1	1	1
92	A.N.	13	6	1940	1940.45	0	19	1	2002	2002.05	61.5998	1	0	0	1	10	2013	2013.75	NED	0	NEG				0												11.7007	11.7007	11.7007	11.7007	NED	0	0	0	0	0
93	F.T.	5	8	1934	1934.59	0	31	1	2002	2002.08	67.4879	2	0	0	15	3	2013	2013.21	NED	0	NEG				0												11.1228	11.1228	11.1228	11.1228	NED	0	0	0	0	0
94	F.L.	14	11	1923	1923.87	0	11	2	2002	2002.11	78.2418	5a	2	0	15	6	2004	2004.46	DOC	1	NEG				0									15	6	2004	2.34429	11.3443	11.3443	11.3443	DOC	0	0	1	0	0
95	D.P.P.	24	10	1940	1940.81	0	21	2	2002	2002.14	61.3251	5c	1	0	15	7	2013	2013.54	NED	0	NEG				0												11.4002	11.4002	11.4002	11.4002	NED	0	0	0	0	0
96	P.A.	4	12	1946	1946.92	0	21	2	2002	2002.14	55.2132	3	1	0	15	3	2013	2013.21	NED	0	NEG				0												11.0669	11.0669	11.0669	11.0669	NED	0	0	0	0	0
97	O.F.	27	2	1938	1938.15	0	6	3	2002	2002.18	64.0258	3	1	0	15	3	2013	2013.21	NED	0	NEG				0												11.0247	11.0247	11.0247	11.0247	NED	0	0	0	0	0
98	M.G.	25	2	1917	1917.15	0	14	3	2002	2002.2	85.0532	3	1	0	15	8	2004	2004.62	DOC	0	NEG				0									15	8	2004	2.41941	2.00274	2.00274	2.00274	DOC	0	0	1	0	0
99	A.M.	3	2	1943	1943.09	0	14	3	2002	2002.2	59.1135	3	1	0	15	6	2007	2007.46	NED	0	SS	1	NEG	0	0												5.25274	5.25274	5.25274	5.25274	NED	0	0	0	0	0
100	C.R.	6	1	1944	1944.01	0	22	3	2002	2002.22	58.2105	1	1	0	22	3	2007	2007.22	NED	0	NEG				0												5	5	5	5	NED	0	0	0	0	0
101	R.G.	26	2	1946	1946.15	0	15	5	2002	2002.37	56.2199	3	2	0	1	10	2014	2014.75	NED	0	NEG				0												12.3783	12.3783	12.3783	12.3783	NED	0	0	0	0	0
102	C.R.	18	4	1923	1923.3	0	3	6	2002	2002.42	79.1256	2	1	0	15	6	2007	2007.46	NED	0	NEG				0												5.03288	5.03288	5.03288	5.03288	NED	0	0	0	0	0
103	O.V.	13	11	1957	1957.87	1	10	6	2002	2002.44	44.5751	2	0	0	15	6	2007	2007.46	NED	0	NEG				0												5.0137	5.0137	5.0137	5.0137	NED	0	0	0	0	0
104	O.S.	24	12	1939	1939.98	0	8	7	2002	2002.52	62.5395	5b	1	0	15	6	2007	2007.46	NED	0	NEG				0												4.93584	4.93584	4.93584	4.93584	NED	0	0	0	0	0
105	A.B.	30	10	1928	1928.83	0	11	7	2002	2002.53	73.6979	2	1	0	156	10	2006	2007.17	NED	0	NEG				0												4.64726	4.64726	4.64726	4.64726	NED	0	0	0	0	0
106	P.L.	27	11	1952	1952.9	0	24	7	2002	2002.56	49.6584	3	1	0	15	6	2007	2007.46	NED	0	NEG				0												4.89201	4.89201	4.89201	4.89201	NED	0	0	0	0	0
107	P.A.	8	12	1933	1933.94	0	31	7	2002	2002.58	68.6463	5a	2	0	15	6	2007	2007.46	NED	0	DEEP	1	NEG	0	0												4.87283	4.87283	4.87283	4.87283	NED	0	0	0	0	0
108	S.G.	10	7	1931	1931.52	0	30	9	2002	2002.75	71.2215	3	1	0	15	6	2007	2007.46	NED	0	NEG				0												4.7089	4.7089	4.7089	4.7089	NED	0	0	0	0	0
109	D.E.	14	6	1948	1948.45	0	30	9	2002	2002.75	54.2938	2	2	0	15	6	2007	2007.46	NED	1	NEG				0												4.7089	4.7089	4.7089	4.7089	NED	0	0	0	0	0
110	D.E.	16	1	1930	1930.04	0	7	11	2002	2002.85	72.8087	2	1	0	15	10	2007	2007.79	DOC (REC)	0	NEG				1	14	7	2003	2003.54	REC				30	10	2008	4.93858	4.93858	0.685845	4.93858	DOC (REC)	1	0	1	0	0
111	O.M.	5	12	1950	1950.93	0	27	11	2002	2002.9	51.9769	2	2	0	15	6	2008	2008.46	NED	0	NEG				0												5.55046	5.55046	5.55046	5.55046	NED	0	0	0	0	0
112	L.G.B.	30	4	1941	1941.33	0	23	12	2002	2002.98	61.6475	2	1	0	23	1	2003	2003.06	NED	0	NEG				0												0.0833333	0.0833333	0.0833333	0.0833333	NED	0	0	0	0	0
113	S.P.	1	11	1922	1922.83	0	8	1	2003	2003.02	80.1858	2	1	0	15	4	2008	2008.29	DOC	0	NEG				0									15	4	2008	5.26918	4.26918	4.26918	4.26918	DOC	0	0	1	0	0
114	D.G.	19	7	1942	1942.55	0	23	1	2003	2003.06	60.511	5a	3	0	23	1	2008	2008.06	DOC	1	SS	1	NEG	0	0									15	6	2010	5	5	5	5	DOC	0	0	1	0	0
115	S.P.F.	27	4	1946	1946.32	0	24	2	2003	2003.15	56.8251	3	1	0	24	2	2013	2013.15	NED	0	NEG				0												10	10	10	10	NED	0	0	0	0	0
116	M.S.	24	3	1946	1946.23	0	5	3	2003	2003.18	56.9479	5a	2	0	5	3	2013	2013.18	NED	1	SS	1	NEG	0	0												10	10	10	10	NED	0	0	0	0	0
117	M.P.	21	11	1942	1942.89	0	17	3	2003	2003.21	60.3224	2	0	0	15	4	2003	2003.29	DOC	0	NEG				0									15	6	2003	0.0778539	0.0778539	0.0778539	0.0778539	DOC	0	0	1	0	0
118	C.G.	12	7	1934	1934.53	0	25	3	2003	2003.23	68.7023	5a	2	0	15	6	2007	2007.46	NED	0	NEG				0												4.2226	4.2226	4.2226	4.2226	NED	0	0	0	0	0
119	S.L.	3	8	1924	1924.59	0	2	4	2003	2003.25	78.6639	2	2	0	15	6	2006	2006.46	NED	0	NEG				0												3.20228	3.20228	3.20228	3.20228	NED	0	0	0	0	0
120	C.F.	24	2	1927	1927.15	0	14	4	2003	2003.29	76.1393	3	1	0	15	7	2006	2006.54	DOC	0	NEG				0									15	7	2006	3.25274	2.66941	2.66941	2.66941	DOC	0	0	1	0	0
121	P.R.	11	7	1912	1912.53	0	21	5	2003	2003.39	90.8607	2	1	0	15	6	2006	2006.46	NED	0	NEG				0												3.06689	3.06689	3.06689	3.06689	NED	0	0	0	0	0
122	Z.F.	21	5	1939	1939.39	0	3	6	2003	2003.42	64.034	5a	3	0	15	6	2007	2007.46	NED	0	NEG				0												4.03288	4.03288	4.03288	4.03288	NED	0	0	0	0	0
123	P.G.	17	10	1948	1948.79	0	26	6	2003	2003.49	54.6913	5abcd	3	0	23	10	2012	2012.81	NED	0	NEG				0												9.32511	9.32511	9.32511	9.32511	NED	0	0	0	0	0
124	P.P.	25	4	1943	1943.32	0	8	7	2003	2003.52	60.2034	2	2	0	11	2	2013	2013.11	NED	1	NEG				0												9.59155	9.59155	9.59155	9.59155	NED	0	0	0	0	0
125	M.N.	10	12	1933	1933.94	0	22	7	2003	2003.56	69.6162	1	1	0	31	1	2013	2013.08	NED	0	NEG				0												9.52466	9.52466	9.52466	9.52466	NED	0	0	0	0	0
126	M.F.	25	3	1950	1950.23	0	23	7	2003	2003.56	53.3279	1	1	0	15	6	2010	2010.46	NED	0	NEG				0												6.89475	6.89475	6.89475	6.89475	NED	0	0	0	0	0
127	R.G.	24	5	1934	1934.4	0	8	9	2003	2003.69	69.2895	5a	3	0	8	9	2008	2008.69	NED	0	NEG				0												5	5	5	5	NED	0	0	0	0	0
128	S.G.	1	11	1932	1932.83	1	9	9	2003	2003.69	70.8553	2	1	0	9	9	2011	2011.69	NED	0	NEG				0												8	8	8	8	NED	0	0	0	0	0
129	P.E.	31	1	1931	1931.08	0	14	10	2003	2003.79	72.7034	2	1	0	13	7	2010	2010.53	NED	0	NEG				0												6.74726	6.74726	6.74726	6.74726	NED	0	0	0	0	0
130	V.M.	28	7	1941	1941.57	0	21	10	2003	2003.8	62.2308	3	1	0	8	11	2011	2011.85	NED	0	NEG				0												8.04772	8.04772	8.04772	8.04772	NED	0	0	0	0	0
131	S.G.	9	3	1942	1942.19	0	18	11	2003	2003.88	61.6913	2	1	0	15	6	2007	2007.46	NED	0	NEG				0												3.57511	3.57511	3.57511	3.57511	NED	0	0	0	0	0
132	S.S.	29	10	1931	1931.83	0	25	11	2003	2003.9	72.0724	5a	2	0	1	9	2013	2013.67	NED	1	NEG				0												9.76758	9.76758	9.76758	9.76758	NED	0	0	0	0	0
133	M.S.	1	4	1927	1927.25	0	2	2	2004	2004.09	76.8361	5a	3	0	15	6	2004	2004.46	DOC	0	NEG				0									15	6	2004	0.36895	0.285616	0.285616	0.285616	DOC	0	0	1	0	0
134	S.S.	13	10	1930	1930.78	0	24	3	2004	2004.23	73.4468	5a	2	0	15	1	2013	2013.04	NED	0	NEG				0												8.80868	8.80868	8.80868	8.80868	NED	0	0	0	0	0
135	B.F.	2	4	1941	1941.25	0	19	4	2004	2004.3	63.0466	2	1	0	15	6	2009	2009.46	NED	0	NEG				0												5.15571	5.15571	5.15571	5.15571	NED	0	0	0	0	0
136	L.S.	25	9	1927	1927.73	0	6	5	2004	2004.35	76.6146	5a	3	0	25	8	2008	2008.65	DOC (REC)	0	NEG				1	24	1	2006	2006.06	REC				25	8	2008	4.30205	4.30205	1.71598	4.30205	DOC (REC)	1	0	1	0	0
137	M.P.	19	12	1944	1944.97	0	11	6	2004	2004.44	59.4781	3	0	0	11	2	2013	2013.11	NED	0	NEG				0												8.66667	8.66667	8.66667	8.66667	NED	0	0	0	0	0
138	T.A.	25	10	1933	1933.82	0	16	6	2004	2004.46	70.642	5a	2	0	15	3	2007	2007.21	DOC	0	NEG				0									15	6	2007	2.74726	2.74726	2.74726	2.74726	DOC	0	0	1	0	0
139	B.A.	21	6	1951	1951.47	0	17	6	2004	2004.46	52.989	1	1	0	15	6	2010	2010.46	NED	0	NEG				0												5.99452	5.99452	5.99452	5.99452	NED	0	0	0	0	0
140	S.C.	19	6	1941	1941.47	0	22	6	2004	2004.47	63.0082	2	1	0	26	10	2012	2012.82	NED	0	NEG				0												8.34429	8.34429	8.34429	8.34429	NED	0	0	0	0	0
141	V.F.	2	8	1922	1922.59	0	22	6	2004	2004.47	81.8881	5b	3	0	15	9	2005	2005.71	DOC	0	NEG				0									15	9	2005	1.23082	0.980822	0.980822	0.980822	DOC	0	0	1	0	0
142	M.A.	20	5	1945	1945.39	0	14	7	2004	2004.54	59.1502	5abcd	3	0	15	2	2011	2011.12	NED	0	NEG				0												6.58607	6.33607	6.33607	6.33607	NED	0	0	0	0	0
143	F.G.	29	9	1929	1929.74	0	26	7	2004	2004.57	74.8251	2 extended to anterior commissure	2	0	15	6	2007	2007.46	NED	0	NEG				0												2.88653	2.88653	2.88653	2.88653	NED	0	0	0	0	0
144	S.G.	26	9	1927	1927.74	0	27	9	2004	2004.74	77.0027	5a	2	0	27	8	2010	2010.65	NED	0	NEG				0												5.91667	5.91667	5.91667	5.91667	NED	0	0	0	0	0
145	M.R.	30	8	1960	1960.66	0	4	10	2004	2004.76	44.0954	4	1	0	15	11	2017	2017.87	NED	0	NEG				0												13.1135	10.0833	10.0833	10.0833	NED	0	0	0	0	0
146	S.A.	18	2	1953	1953.13	0	12	10	2004	2004.78	51.6502	4	1	0	12	10	2009	2009.78	NED	0	NEG				0												5	5	5	5	NED	0	0	0	0	0
147	C.F.	16	5	1944	1944.37	0	3	11	2004	2004.84	60.4644	2	0	0	18	12	2012	2012.96	NED	0	NEG				0												8.12443	8.12443	8.12443	8.12443	NED	0	0	0	0	0
148	G.F.	26	8	1935	1935.65	0	11	12	2004	2004.94	69.2922	5a	2	0	12	2	2013	2013.11	NED	0	NEG				0												8.16941	8.16941	8.16941	8.16941	NED	0	0	0	0	0
149	L.G.	13	8	1937	1937.62	0	11	12	2004	2004.94	67.3279	4	1	0	12	2	2013	2013.11	NED	0	NEG				0												8.16941	8.16941	8.16941	8.16941	NED	0	0	0	0	0
150	T.G.	19	8	1947	1947.63	0	11	12	2004	2004.94	57.3114	2	1	0	15	3	2013	2013.21	NED	0	NEG				0												8.26096	8.26096	8.26096	8.26096	NED	0	0	0	0	0
151	C.R.	23	10	1948	1948.81	0	13	12	2004	2004.95	56.1393	5ab	3	0	15	12	2011	2011.96	DOC	0	NEG				0									22	1	2012	7.00548	7.00548	7.00548	7.00548	DOC	0	0	1	0	0
152	M.G.	12	6	1944	1944.45	0	12	1	2005	2005.03	60.5833	3	1	0	15	6	2013	2013.46	NED	0	NEG				0												8.42489	8.42489	8.42489	8.42489	NED	0	0	0	0	0
153	F.F.	23	3	1928	1928.23	0	7	2	2005	2005.1	76.8728	5a	2	0	15	1	2007	2007.04	DOC	0	NEG				0									15	1	2007	1.93858	1.81689	1.81689	1.81689	DOC	0	0	1	0	0
154	C.F.	26	10	1948	1948.82	0	7	2	2005	2005.1	56.2813	5a	2	0	5	1	2012	2012.01	NED	0	NEG				0												6.91119	6.91119	6.91119	6.91119	NED	0	0	0	0	0
155	I.S.	3	12	1935	1935.92	0	28	2	2005	2005.16	69.2352	5bc	2	0	28	2	2009	2009.16	DOC	0	NEG				0									15	6	2009	4	4	4	4	DOC	0	0	1	0	0
156	F.G.	11	2	1941	1941.11	0	2	3	2005	2005.17	64.0587	5acd	3	0	15	2	2016	2016.12	NED (LP)	0	NEG				1	3	7	2006	2006.51	LP							10.9523	10.9523	1.33607	1.35799	NED (LP)	1	0	0	1	0
157	P.G.	8	3	1950	1950.19	0	23	3	2005	2005.23	55.0411	5a	1	0	5	4	2011	2011.26	NED	0	NEG				0												6.03402	6.03402	6.03402	6.03402	NED	0	0	0	0	0
158	A.L.	11	2	1939	1939.11	0	2	5	2005	2005.34	66.2253	3	1	0	24	11	2011	2011.9	NED	0	NEG				0												6.56027	6.56027	6.56027	6.56027	NED	0	0	0	0	0
159	C.R.	28	1	1958	1958.07	0	25	5	2005	2005.4	47.3251	5a	2	0	12	4	2011	2011.28	NED	1	NEG				0												5.88105	5.88105	5.88105	5.88105	NED	0	0	0	0	0
160	S.G.	6	6	1942	1942.43	0	25	5	2005	2005.4	62.9687	5acd	3	0	20	1	2012	2012.05	NED	0	NEG				0												6.65297	6.65297	6.65297	6.65297	NED	0	0	0	0	0
161	D.F.	20	10	1921	1921.8	0	7	6	2005	2005.43	83.6311	5acd	3	0	5	1	2007	2007.01	DOC	0	NEG				0									5	1	2007	1.57785	1.27192	1.27192	1.27192	DOC	0	0	1	0	0
162	M.V.	17	12	1952	1952.96	0	13	7	2005	2005.53	52.5724	5ab	1	0	15	3	2013	2013.21	NED	0	NEG				0												7.67215	7.67215	7.67215	7.67215	NED	0	0	0	0	0
163	C.S.	2	10	1950	1950.75	0	13	7	2005	2005.53	54.7801	1	1	0	21	3	2008	2008.22	NED	0	NEG				0												2.68858	2.68858	2.68858	2.68858	NED	0	0	0	0	0
164	A.F.	19	8	1942	1942.63	0	13	7	2005	2005.53	62.9002	3	1	0	10	10	2011	2011.77	NED	0	NEG				0												6.24178	6.24178	6.24178	6.24178	NED	0	0	0	0	0
165	D.S.	15	3	1939	1939.21	0	25	7	2005	2005.57	66.3607	5a	1	0	18	7	2011	2011.55	NED	0	NEG				0												5.98082	5.98082	5.98082	5.98082	NED	0	0	0	0	0
166	M.G.	12	12	1916	1916.95	0	25	10	2005	2005.82	88.8689	5abc	3	0	1	10	2013	2013.75	NED	0	NEG				0												7.93425	7.93425	7.93425	7.93425	NED	0	0	0	0	0
167	P.A.E.	28	11	1937	1937.91	0	27	10	2005	2005.82	67.9139	2	0	0	31	8	2015	2015.67	NED	0	NEG				0												9.84429	9.84429	9.84429	9.84429	NED	0	0	0	0	0
168	P.S.	24	5	1921	1921.4	0	14	11	2005	2005.87	84.4726	5a	2	0	21	9	2010	2010.72	NED	0	NEG				0												4.85251	4.85251	4.85251	4.85251	NED	0	0	0	0	0
169	B.S.	25	1	1936	1936.07	0	7	12	2005	2005.93	69.8674	4	1	0	1	11	2006	2006.83	DOC	0	NEG				0									11	3	2007	0.900228	0.900228	0.900228	0.900228	DOC	0	0	1	0	0
170	A.G.	21	2	1936	1936.14	0	21	12	2005	2005.97	69.8333	5ab	2	0	24	2	2012	2012.15	NED	0	NEG				0												6.17489	6.17489	6.17489	6.17489	NED	0	0	0	0	0
171	M.S.	12	6	1952	1952.45	0	22	12	2005	2005.97	53.5274	4	1	0	1	10	2013	2013.75	NED (LT)	0	NEG				1	19	12	2008	2008.97	LT							7.7758	3.08082	2.99178	3.08082	NED (LT)	1	0	0	1	1
172	C.A.	20	3	1929	1929.22	0	11	1	2006	2006.03	76.8087	2	1	0	15	3	2013	2013.21	NED	0	NEG				0												7.17763	7.17763	7.17763	7.17763	NED	0	0	0	0	0
173	A.S.	23	10	1948	1948.81	0	9	11	2010	2010.86	62.045	5a	1	0	20	4	2016	2016.3	DOC	0	MS	1	NEG	0	0									20	4	2016	5.4468	2.42489	2.42489	2.42489	DOC	0	0	1	0	0
174	E.E.	3	7	1939	1939.51	0	6	12	2010	2010.93	71.4249	3	1	0	26	9	2013	2013.74	NED	0	NEG				0												2.80479	2.80479	2.80479	2.80479	NED	0	0	0	0	0
175	B.L.	12	6	1949	1949.45	0	21	12	2010	2010.97	61.5247	5a	2	0	1	3	2011	2011.17	NED	0	NEG				0												0.195205	0.195205	0.195205	0.195205	NED	0	0	0	0	0
176	D.A.	24	9	1939	1939.73	0	21	1	2011	2011.05	71.3251	3	1	0	14	1	2016	2016.04	NED	0	NEG				0												4.98082	1.68311	1.68311	1.68311	NED	0	0	0	0	0
177	A.M.	20	2	1927	1927.14	0	1	2	2011	2011.08	83.9479	3	1	0	8	1	2016	2016.02	NED	0	NEG				0												4.93584	1.26096	1.26096	1.26096	NED	0	0	0	0	0
178	P.A.	22	12	1949	1949.97	0	11	2	2011	2011.11	61.1365	5a	2	0	5	4	2018	2018.26	NED	0	NEG				0												7.15023	2.59977	2.59977	2.59977	NED	0	0	0	0	0
179	S.C.	4	11	1949	1949.84	0	4	4	2011	2011.26	61.4167	3	1	0	27	10	2017	2017.82	NED (REC)	0	NEG				1	1	2	2012	2012.08	REC							6.56301	6.56301	0.825114	6.56301	NED (REC)	1	0	0	0	0
180	M.G.	24	9	1942	1942.73	0	2	5	2011	2011.34	68.6064	3	1	0	3	9	2015	2015.67	NED	0	CD	1	NEG	0	0												4.33607	1.36347	1.36347	1.36347	NED	0	0	0	0	0
181	C.S.	13	9	1935	1935.7	0	20	5	2011	2011.39	75.6858	5ad	2	0	26	7	2016	2016.57	NED	1	NEG				0												5.18311	1.96438	1.96438	1.96438	NED	0	0	0	0	0
182	P.P.	22	1	1931	1931.06	0	24	5	2011	2011.4	80.3388	2	1	0	15	7	2021	2021.54	NED	0	CD	1	NEG	0	0												10.142	2.14201	2.14201	2.14201	NED	0	0	0	0	0
183	C.C.	25	2	1949	1949.15	0	14	6	2011	2011.45	62.3032	6	3	0	28	9	2013	2013.74	NED	0	NEG				0												2.28836	2.28836	2.28836	2.28836	NED	0	0	0	0	0
184	F.L.	24	2	1957	1957.15	0	8	7	2011	2011.52	54.3728	5a	3	0	15	6	2012	2012.46	DOC	0	NEG				0									30	6	2012	0.935845	0.935845	0.935845	0.935845	DOC	0	0	1	0	0
185	S.A.	5	7	1962	1962.51	0	21	7	2011	2011.55	49.0438	5ad	3	0	21	9	2014	2014.72	NED	0	CD	0			0												3.16667	2.16667	2.16667	2.16667	NED	0	0	0	0	0
186	S.E.	8	3	1961	1961.19	0	27	7	2011	2011.57	50.3854	2	1	0	15	7	2013	2013.54	NED	0	NEG				0												1.96712	1.96712	1.96712	1.96712	NED	0	0	0	0	0
187	L.G.	30	1	1930	1930.08	0	25	8	2011	2011.65	81.5696	3	1	0	15	1	2016	2016.04	NED	0	NEG				0									15	1	2016	4.38927	2.10091	2.10091	2.10091	NED	0	0	1	0	0
188	S.G.	29	6	1939	1939.49	0	31	8	2011	2011.67	72.1721	2	1	0	1	10	2013	2013.75	NED	0	NEG				0												2.08447	2.08447	2.08447	2.08447	NED	0	0	0	0	0
189	C.S.	28	9	1950	1950.74	0	2	9	2011	2011.67	60.9288	2	1	0	2	10	2013	2013.75	NED (REC)	0	NEG				1	1	7	2013	2013.5	REC							2.08333	2.08333	1.83059	2.08333	NED (REC)	1	0	0	0	0
190	S.P.	13	11	1964	1964.87	0	12	9	2011	2011.7	46.8306	2	1	0	1	10	2013	2013.75	NED	0	CD	1	NEG	0	0												2.0532	2.0532	2.0532	2.0532	NED	0	0	0	0	0
191	M.P.G.	16	2	1940	1940.12	0	26	10	2011	2011.82	71.6941	5acd	3	0	1	7	2016	2016.5	NED	0	NEG				0												4.68151	1.7637	1.7637	1.7637	NED	0	0	0	0	0
192	S.I.	29	7	1957	1957.58	0	10	11	2011	2011.86	54.2813	5ad	3	0	1	4	2015	2015.25	NED	1	NEG				0												3.39201	1.58607	1.58607	1.58607	NED	0	0	0	0	0
193	M.M.	11	10	1947	1947.78	0	30	11	2011	2011.91	64.1354	3	1	0	14	9	2013	2013.7	NED	0	NEG				0												1.7895	1.7895	1.7895	1.7895	NED	0	0	0	0	0
194	T.P.	31	10	1959	1959.83	0	16	12	2011	2011.96	52.1256	3 extended to anterior commissure	1	0	4	10	2013	2013.76	NED	0	NEG				0												1.80046	1.80046	1.80046	1.80046	NED	0	0	0	0	0
195	D.A.	19	5	1945	1945.38	0	11	1	2012	2012.03	66.6447	2	1	0	28	2	2017	2017.16	NED	0	NEG				0												5.12991	2.74452	2.74452	2.74452	NED	0	0	0	0	0
196	P.D.S.	22	11	1965	1965.89	0	9	3	2012	2012.19	46.2977	2	1	0	20	2	2017	2017.14	NED	0	NEG				0												4.9468	1.50274	1.50274	1.50274	NED	0	0	0	0	0
197	F.P.	28	6	1941	1941.49	0	31	5	2012	2012.42	70.9249	2	1	0	15	8	2013	2013.62	NED	0	NEG				0												1.20616	1.20616	1.20616	1.20616	NED	0	0	0	0	0
198	C.A.	13	7	1940	1940.53	0	5	7	2012	2012.51	71.9781	2	1	0	26	1	2017	2017.07	NED	0	NEG				0												4.55753	0.919406	0.919406	0.919406	NED	0	0	0	0	0
199	C.V.	12	10	1960	1960.78	0	9	7	2012	2012.52	51.7418	5a	2	0	15	8	2013	2013.62	NED	0	NEG				0												1.09977	1.08607	1.08607	1.08607	NED	0	0	0	0	0
200	P.A.	17	4	1937	1960.78	0	5	7	2012	2012.51	62.511	5abcd	3	0	9	5	2014	2014.36	NED	0	NEG				0												1.84429	1.84429	1.84429	1.84429	NED	0	0	0	0	0
201	E.G.M.	26	11	1935	1935.9	0	9	7	2012	2012.52	76.6201	5ad	3	0	29	1	2019	2019.08	NED	0	NEG				0												6.55479	1.22808	1.22808	1.22808	NED	0	0	0	0	0
202	M.I.	23	5	1964	1964.39	0	9	7	2012	2012.52	48.1283	2	1	0	21	4	2017	2017.3	NED (REC)	0	DEEP	1	NEG	0	1	11	9	2013	2013.69	REC							4.78288	4.78288	1.17215	4.78288	NED (REC)	1	0	0	0	0
203	F.G.	1	1	1950	1950	0	19	7	2012	2012.55	62.5493	3	1	0	15	1	2016	2016.04	NED	0	NEG				0												3.48904	3.48904	3.48904	3.48904	NED	0	0	0	0	0
204	L.C.	28	10	1944	1944.82	0	21	6	2012	2012.47	67.6475	5ad	3	0	15	7	2013	2013.54	NED	0	NEG				0												1.06689	1.06689	1.06689	1.06689	NED	0	0	0	0	0
205	M.G.	17	12	1953	1953.96	0	31	8	2012	2012.67	58.705	5ac	1	0	25	7	2017	2017.57	NED	0	SS	1	NEG	0	0												4.90023	4.90023	4.90023	4.90023	NED	0	0	0	0	0
206	M.P.	3	12	1950	1950.92	0	2	10	2012	2012.75	61.8306	1	1	0	28	11	2017	2017.91	NED	0	NEG				0												5.15457	5.15457	5.15457	5.15457	NED	0	0	0	0	0
207	L.L.	14	12	1951	1951.95	0	12	10	2012	2012.78	60.8279	3	1	0	13	1	2017	2017.03	NED	0	SS	1	NEG	0	0												4.25274	4.25274	4.25274	4.25274	NED	0	0	0	0	0
208	A.A.	19	6	1953	1953.47	1	20	11	2012	2012.89	59.4194	1	0	0	11	7	2013	2013.53	NED	0	NEG				0												0.642009	0.642009	0.642009	0.642009	NED	0	0	0	0	0
209	U.E.	13	7	1944	1944.53	0	21	11	2012	2012.89	68.3553	5abcd	3	0	20	8	2013	2013.64	NED	1	NEG				0												0.74726	0.74726	0.74726	0.74726	NED	0	0	0	0	0
210	T.L.	7	4	1983	1983.27	1	14	12	2012	2012.95	29.6858	1	0	0	15	12	2019	2019.96	NED	0	NEG				0												7.00274	7.00274	7.00274	7.00274	NED	0	0	0	0	0
211	P.R.	18	5	1938	1938.38	0	27	12	2012	2012.99	74.608	3 extended to anterior commissure	1	0	26	4	2018	2018.32	NED	0	NEG				0												5.33059	5.33059	5.33059	5.33059	NED	0	0	0	0	0
212	M.T.	27	2	1944	1944.15	0	9	1	2013	2013.02	68.8674	3	2	0	17	11	2017	2017.88	NED	1	NEG				0												4.85525	4.85525	4.85525	4.85525	NED	0	0	0	0	0
213	C.F.	26	3	1950	1950.24	0	25	2	2013	2013.15	62.9139	5ad	1	0	21	12	2018	2018.97	NED	0	NEG				0												5.82237	5.82237	5.82237	5.82237	NED	0	0	0	0	0
214	P.S.	30	1	1943	1943.08	0	19	3	2013	2013.22	70.1365	1	1	0	20	12	2018	2018.97	NED	0	CS	0			0												5.75274	5.75274	5.75274	5.75274	NED	0	0	0	0	0
215	P.G.	15	1	1939	1939.04	0	25	3	2013	2013.23	74.1941	3	1	0	21	5	2019	2019.39	NED	0	NEG				0												6.15571	6.15571	6.15571	6.15571	NED	0	0	0	0	0
216	C.I.	22	3	1968	1968.22	0	28	3	2013	2013.24	45.0164	2 extended to anterior commissure	2	0	14	7	2017	2017.54	NED	0	NEG				0												4.29498	4.29498	4.29498	4.29498	NED	0	0	0	0	0
217	D.S.	1	1	1960	1960	0	1	1	2013	2013	53	3	1	0	9	1	2014	2014.02	NED	0	NEG				0												1.02192	1.02192	1.02192	1.02192	NED	0	0	0	0	0
218	E.O.	26	5	1958	1958.4	0	9	4	2013	2013.27	54.8701	5abcd	3	0	15	2	2018	2018.12	NED	0	CD	1	NEG	0	0												4.84977	4.84977	4.84977	4.84977	NED	0	0	0	0	0
219	P.M.V.	20	6	1954	1954.47	0	10	6	2013	2013.44	58.9726	3	1	0	6	12	2018	2018.93	NED	0	NEG				0												5.48904	5.48904	5.48904	5.48904	NED	0	0	0	0	0
220	S.M.A.A.	30	11	1950	1950.91	0	4	7	2013	2013.51	62.5954	3 extended to anterior commissure	1	0	9	10	2018	2018.77	NED	1	NEG				0												5.2637	5.2637	5.2637	5.2637	NED	0	0	0	0	0
221	M.A.	15	6	1950	1950.46	0	22	7	2013	2013.56	63.1025	5ac	1	0	25	10	2019	2019.82	NED	0	NEG				0												6.25822	6.25822	6.25822	6.25822	NED	0	0	0	0	0
222	P.E.	1	4	1938	1938.25	0	22	8	2013	2013.64	75.3909	5a	1	0	27	3	2014	2014.24	NED	0	NEG				0												0.597032	0.597032	0.597032	0.597032	NED	0	0	0	0	0
223	M.P.	28	3	1954	1954.24	0	29	7	2013	2013.58	59.3361	5a	3	0	16	10	2018	2018.79	NED	0	SS	1	NEG	0	0												5.21438	5.21438	5.21438	5.21438	NED	0	0	0	0	0
224	Z.F.	25	3	1942	1942.23	0	10	9	2013	2013.69	71.4589	5abcd	3	0	13	3	2014	2014.2	DOC (LT)	0	NEG				1	1	12	2013	2013.92	LT				13	3	2014	0.508219	0.5	0.225342	0.5	DOC (LT)	1	0	1	1	1
225	R.S.G.	17	3	1957	1957.21	0	30	9	2013	2013.75	56.5356	5bc	3	0	21	2	2019	2019.14	NED	0	NEG				0												5.39201	2.30046	2.30046	2.30046	NED	0	0	0	0	0
226	L.G.	15	4	1936	1936.29	0	11	11	2013	2013.86	77.5724	5ac	2	0	15	7	2021	2021.54	NED	0	NEG				0												7.67763	0.288356	0.288356	0.288356	NED	0	0	0	0	0
227	U.M.	18	4	1957	1957.3	0	13	11	2013	2013.87	56.5696	2	1	0	20	10	2019	2019.8	NED	0	NEG				0												5.93584	5.93584	5.93584	5.93584	NED	0	0	0	0	0
228	C.G.	16	4	1938	1938.29	0	25	11	2013	2013.9	75.608	2	1	0	13	9	2018	2018.7	NED	0	NEG				0												4.80046	4.80046	4.80046	4.80046	NED	0	0	0	0	0
229	V.C.	30	4	1929	1929.33	1	18	12	2013	2013.96	84.6338	4	1	0	15	7	2021	2021.54	NED	0	NEG				0												7.57511	7.57511	7.57511	7.57511	NED	0	0	0	0	0
230	S.A.	20	9	1943	1943.72	0	16	1	2014	2014.04	70.3224	3 extended to anterior commissure	1	0	13	3	2019	2019.2	NED	0	CD	0			0												5.15845	1.37557	1.37557	1.37557	NED	0	0	0	0	0
231	P.B.	8	12	1949	1949.94	0	20	1	2014	2014.05	64.1162	5ac	3	0	4	4	2019	2019.26	NED (LT)	0	DEEP	1	NEG	0	1	23	3	2015	2015.23	LT							5.20616	1.28128	1.17489	1.28128	NED (LT)	1	0	0	1	1
232	Z.B.	19	12	1942	1943.72	0	31	1	2014	2014.08	64.0822	5a	1	0	10	5	2016	2016.36	NED	0	NEG				0												2.2758	2.2758	2.2758	2.2758	NED	0	0	0	0	0
233	F.A.	10	11	1946	1946.86	0	6	2	2014	2014.1	67.239	2	1	0	11	12	2018	2018.94	NED	0	NEG				0												4.84703	4.84703	4.84703	4.84703	NED	0	0	0	0	0
234	C.G.	29	4	1938	1938.33	0	12	2	2014	2014.11	75.7868	2	1	0	26	11	2019	2019.9	NED	0	NEG				0												5.78836	5.78836	5.78836	5.78836	NED	0	0	0	0	0
235	R.M.	8	5	1940	1940.35	0	5	3	2014	2014.18	73.8251	1	1	3	15	11	2019	2019.87	NED (RT)	0	NEG				1	1	6	2015	2015.42	RT							5.69406	5.69406	1.23904	1.23904	NED (RT)	1	0	0	1	0
236	V.A.	12	9	1937	1937.7	0	12	3	2014	2014.2	76.5	5ac	2	0	25	1	2019	2019.07	NED	0	NEG				0												4.86895	4.86895	4.86895	4.86895	NED	0	0	0	0	0
237	C.L.	28	1	1955	1955.07	0	17	3	2014	2014.21	59.1365	5abcd	3	0	6	6	2019	2019.43	NED	0	NEG				0												5.21986	5.21986	5.21986	5.21986	NED	0	0	0	0	0
238	P.G.	28	4	1947	1947.32	0	2	4	2014	2014.25	66.9288	2	1	0	16	6	2017	2017.46	NED	0	NEG				0												3.20502	3.20502	3.20502	3.20502	NED	0	0	0	0	0
239	D.P.	10	12	1935	1935.94	0	15	4	2014	2014.29	78.347	2	2	0	27	4	2017	2017.32	NED	0	MS	1	NEG	0	0												3.03288	3.03288	3.03288	3.03288	NED	0	0	0	0	0
240	R.L.	23	10	1929	1929.81	1	9	7	2014	2014.52	84.7116	5abcd	3	0	15	10	2016	2016.79	NED	0	NEG				0												2.26644	2.26644	2.26644	2.26644	NED	0	0	0	0	0
241	L.A.	27	9	1965	1965.74	0	11	7	2014	2014.53	48.7895	3	1	0	1	3	2015	2015.17	NED	0	NEG				0												0.639269	0.639269	0.639269	0.639269	NED	0	0	0	0	0
242	C.V.	14	7	1932	1932.54	0	1	9	2014	2014.67	82.1311	2	1	0	19	3	2019	2019.22	NED	0	NEG				0												4.54932	4.54932	4.54932	4.54932	NED	0	0	0	0	0
243	C.L.	11	4	1936	1936.28	0	1	9	2014	2014.67	78.3893	3	1	0	14	6	2019	2019.45	NED	0	NEG				0												4.78562	4.78562	4.78562	4.78562	NED	0	0	0	0	0
244	M.S.	19	3	1977	1977.22	1	1	9	2014	2014.67	37.4507	3	1	0	15	2	2017	2017.12	NED	0	NEG				0												2.45502	2.45502	2.45502	2.45502	NED	0	0	0	0	0
245	D.S.	14	1	1952	1952.04	1	27	10	2014	2014.82	62.7856	5abcd	3	3	15	12	2019	2019.96	NED (LT+RT)	1	NEG				1	15	4	2015	2015.29	LT+RT							5.13379	0.467123	0.467123	0.467123	NED (LT+RT)	1	0	0	1	1
246	B.M.	16	2	1963	1963.12	0	12	11	2014	2014.86	51.739	5b	1	0	8	2	2018	2018.1	NED (LP)	1	NEG				1	31	12	2016	2017	LP							3.23904	3.23904	2.13539	2.13539	NED (LP)	1	0	0	1	0
247	L.M.	14	2	1946	1946.12	0	12	11	2014	2014.86	68.7445	2	2	0	5	11	2019	2019.84	NED (REC)	0	CD	0			1	1	5	2015	2015.33	REC							4.98082	4.98082	0.469863	4.98082	NED (REC)	1	0	0	0	0
248	P.R.	10	4	1948	1948.27	0	24	11	2014	2014.9	66.6217	3	1	0	26	9	2019	2019.74	NED	0	NEG				0												4.83881	1.18973	1.18973	1.18973	NED	0	0	0	0	0
249	A.G.	7	5	1956	1956.35	0	10	12	2014	2014.94	58.5916	5ac	3	0	1	2	2019	2019.08	NED	0	NEG				0												4.14201	4.14201	4.14201	4.14201	NED	0	0	0	0	0
250	P.A.	23	9	1939	1939.73	0	29	12	2014	2014.99	75.2664	3	1	0	29	8	2019	2019.66	NED	0	NEG				0												4.66667	4.66667	4.66667	4.66667	NED	0	0	0	0	0
251	F.E.	8	9	1930	1930.69	0	20	1	2015	2015.05	84.3662	2	2	0	1	1	2016	2016	DOC	0	NEG				0									1	1	2016	0.947945	0.947945	0.947945	0.947945	DOC	0	0	1	0	0
252	A.G.C.	14	7	1941	1941.54	0	29	4	2015	2015.33	73.7911	5abcd	3	0	13	7	2020	2020.53	NED	0	CD	1	NEG	0	0												5.20616	5.20616	5.20616	5.20616	NED	0	0	0	0	0
253	V.M.B.	15	4	1958	1958.29	1	24	6	2015	2015.48	57.1913	2 extended to anterior commissure	1	0	20	3	2017	2017.22	NED	0	NEG				0												1.73904	1.73904	1.73904	1.73904	NED	0	0	0	0	0
254	S.G.	1	4	1947	1947.25	0	17	7	2015	2015.54	68.2938	5ac	2	3	1	1	2017	2017	NED (NODE+RT)	0	NEG				1	15	6	2016	2016.46	NODE+RT							1.45616	1.45616	0.911187	1.45616	NED (NODE+RT)	1	0	0	0	0
255	M.A.	20	9	1939	1939.72	0	4	8	2015	2015.59	75.8728	3 extended to anterior commissure	1	0	15	7	2021	2021.54	NED	0	NEG				0												5.9468	5.9468	5.9468	5.9468	NED	0	0	0	0	0
256	A.M.	23	6	1954	1954.48	0	19	10	2015	2015.8	61.3224	6	1	0	10	9	2020	2020.69	NED	1	NEG				0												4.89201	4.89201	4.89201	4.89201	NED	0	0	0	0	0
257	C.M.	29	5	1958	1958.41	0	19	11	2015	2015.88	57.4726	3	1	0	4	9	2018	2018.67	NED	0	CD	1	NEG	0	0												2.79224	2.79224	2.79224	2.79224	NED	0	0	0	0	0
258	C.R.	14	11	1968	1968.87	0	2	12	2015	2015.92	47.0505	5acd	3	1	22	7	2020	2020.56	NED (RT)	0	MS	0			0												4.63813	4.63813	4.63813	0.3	NED (RT)	0	0	0	1	0
259	M.A.	20	2	1949	1949.14	0	28	12	2015	2015.99	66.8553	3	1	0	30	3	2021	2021.25	NED	0	NEG				0												5.25548	5.25548	5.25548	5.25548	NED	0	0	0	0	0
260	M.G.	14	6	1952	1952.45	0	15	2	2016	2016.12	63.6694	5a	1	0	24	9	2020	2020.73	NED	0	NEG				0												4.60799	4.60799	4.60799	4.60799	NED	0	0	0	0	0
261	S.R.	16	11	1953	1953.87	1	15	2	2016	2016.12	62.2473	3	2	0	3	12	2019	2019.92	NED	0	NEG				0												3.80046	3.80046	3.80046	3.80046	NED	0	0	0	0	0
262	L.G.	23	6	1938	1938.48	0	24	2	2016	2016.15	77.6694	2	1	0	3	5	2021	2021.34	NED	0	NEG				0												5.19247	5.19247	5.19247	5.19247	NED	0	0	0	0	0
263	G.F.	5	10	1954	1954.76	0	24	2	2016	2016.15	61.3854	2	1	0	10	6	2021	2021.44	NED	0	MS	1	NEG	0	0												5.29498	5.29498	5.29498	5.29498	NED	0	0	0	0	0
264	F.G.	26	1	1943	1943.07	0	8	3	2016	2016.19	73.1174	1	1	0	15	7	2019	2019.54	NED	0	DEEP	1	NEG	1	0												3.35251	3.35251	3.35251	3.35251	NED	0	0	0	0	0
265	D.G.B.	10	7	1939	1939.52	0	17	3	2016	2016.21	76.6858	2	1	0	9	3	2021	2021.19	NED	0	NEG				0												4.97808	4.97808	4.97808	4.97808	NED	0	0	0	0	0
266	P.M.	6	9	1935	1935.68	0	24	3	2016	2016.23	80.5493	5a	2	0	14	5	2021	2021.37	NED	1	NEG				0												5.13927	5.13927	5.13927	5.13927	NED	0	0	0	0	0
267	F.G.	27	3	1957	1957.24	0	24	3	2016	2016.23	58.9918	5a	3	0	10	5	2021	2021.36	NED	0	NEG				0												5.12831	5.12831	5.12831	5.12831	NED	0	0	0	0	0
268	C.G.	20	3	1946	1946.22	0	1	4	2016	2016.25	70.0313	5a	1	0	13	5	2021	2021.37	NED	0	NEG				0												5.11621	5.11621	5.11621	5.11621	NED	0	0	0	0	0
269	O.V.	25	5	1934	1934.4	0	5	4	2016	2016.26	81.8619	2	1	0	19	12	2020	2020.97	DOC	0	NEG				0									19	12	2020	4.70502	4.70502	4.70502	4.70502	DOC	0	0	1	0	0
270	T.S.	1	9	1935	1935.67	0	10	6	2016	2016.44	80.7747	5abd	3	0	30	1	2021	2021.08	NED	1	NEG				0												4.63813	4.63813	4.63813	4.63813	NED	0	0	0	0	0
271	D.F.	5	8	1943	1943.59	0	13	7	2016	2016.53	72.9386	2	1	0	17	9	2019	2019.71	NED	0	NEG				0												3.17763	3.17763	3.17763	3.17763	NED	0	0	0	0	0
272	P.A.	9	6	1942	1942.44	0	13	7	2016	2016.53	74.0943	5a	2	0	28	7	2021	2021.57	NED (REC)	1	NEG				1	10	5	2017	2017.36	REC							5.0411	5.0411	0.825114	5.0411	NED (REC)	1	0	0	0	0
273	R.I.	28	9	1940	1940.74	0	1	9	2016	2016.67	75.926	2	2	0	18	3	2021	2021.21	DOC	0	NEG				0									18	3	2021	4.54658	4.54658	4.54658	4.54658	DOC	0	0	1	0	0
274	O.A.	19	5	1938	1938.38	0	8	9	2016	2016.69	78.3032	1	1	0	25	10	2021	2021.82	NED	0	NEG				0												5.12991	5.12991	5.12991	5.12991	NED	0	0	0	0	0
275	V.E.	21	2	1953	1953.14	0	19	9	2016	2016.72	63.5779	1	1	0	14	11	2019	2019.87	NED	0	CD	1	NEG	0	0												3.15297	3.15297	3.15297	3.15297	NED	0	0	0	0	0
276	M.G.	10	9	1953	1953.69	0	29	9	2016	2016.74	63.0521	3	2	0	10	9	2021	2021.69	NED	0	NEG				0												4.94795	4.94795	4.94795	4.94795	NED	0	0	0	0	0
277	S.R.	7	2	1948	1948.1	1	20	10	2016	2016.8	68.7023	1	1	0	2	3	2021	2021.17	NED	0	CS	0			0												4.36735	4.36735	4.36735	4.36735	NED	0	0	0	0	0
278	B.G.	23	1	1955	1955.06	0	28	2	2017	2017.16	62.097	3 extended to anterior commissure	1	0	15	9	2021	2021.71	NED	0	NEG				0												4.54772	4.54772	4.54772	4.54772	NED	0	0	0	0	0
279	C.G.	25	6	1944	1944.48	0	1	3	2017	2017.17	72.6842	3	1	0	18	10	2021	2021.8	NED	0	NEG				0												4.62991	4.62991	4.62991	4.62991	NED	0	0	0	0	0
280	T.A.	17	7	1946	1946.54	0	3	3	2017	2017.17	70.6283	2 extended to anterior commissure	1	0	14	10	2021	2021.79	NED	0	NEG				0												4.61347	4.61347	4.61347	4.61347	NED	0	0	0	0	0
281	M.S.A.	29	4	1965	1965.33	0	28	3	2017	2017.24	51.9139	3 extended to anterior commissure	1	0	20	11	2018	2018.89	NED	0	NEG				0												1.64475	1.64475	1.64475	1.64475	NED	0	0	0	0	0
282	L.E.	14	3	1950	1950.2	0	13	4	2017	2017.28	67.0806	5a	3	0	16	11	2021	2021.87	NED	0	NEG				0												4.59155	4.59155	4.59155	4.59155	NED	0	0	0	0	0
283	M.P.M.	22	12	1953	1953.97	0	13	7	2017	2017.53	63.5587	3	3	0	29	10	2021	2021.83	NED	1	NEG				0												4.29384	4.29384	4.29384	4.29384	NED	0	0	0	0	0
284	C.E.	10	1	1945	1945.02	0	13	7	2017	2017.53	72.5082	4	1	0	17	9	2021	2021.71	NED	0	NEG				0												4.17763	4.17763	4.17763	4.17763	NED	0	0	0	0	0
285	T.S.	19	6	1955	1955.47	1	17	8	2017	2017.63	62.1612	2	2	0	26	11	2021	2021.9	NED	0	NEG				0												4.27466	4.27466	4.27466	4.27466	NED	0	0	0	0	0
286	M.A.	12	3	1945	1945.2	0	28	8	2017	2017.66	72.4605	2	1	0	26	10	2021	2021.82	NED	0	NEG				0												4.16119	4.16119	4.16119	4.16119	NED	0	0	0	0	0
287	C.F.	29	1	1951	1951.08	0	15	9	2017	2017.71	66.6283	5ad	3	0	15	9	2021	2021.71	NED	1	NEG				0												4	4	4	4	NED	0	0	0	0	0
288	F.S.	17	3	1930	1930.21	0	18	9	2017	2017.71	87.5027	5abd	3	0	26	11	2021	2021.9	NED	1	NEG				0												4.18858	4.18858	4.18858	4.18858	NED	0	0	0	0	0
289	M.S.	22	2	1948	1948.14	0	19	9	2017	2017.72	69.5751	2	1	0	31	3	2021	2021.25	NED	0	NEG				0												3.53288	3.53288	3.53288	3.53288	NED	0	0	0	0	0
290	I.T.	7	10	1937	1937.77	0	8	11	2017	2017.85	80.0861	6	1	0	15	7	2021	2021.54	NED	0	DEEP	1	NEG	0	0												3.68584	3.68584	3.68584	3.68584	NED	0	0	0	0	0
291	M.F.	15	10	1941	1941.79	0	10	11	2017	2017.86	76.0696	5abc	3	0	26	5	2021	2021.4	NED	0	CS	0			0												3.54384	3.54384	3.54384	3.54384	NED	0	0	0	0	0
292	M.A.	24	10	1945	1945.81	0	13	12	2017	2017.95	72.1365	5b	3	0	6	11	2018	2018.85	DOC	0	NEG				0									6	11	2018	0.897489	0.897489	0.897489	0.897489	DOC	0	0	1	0	0
293	C.G.	18	7	1963	1963.55	0	19	2	2018	2018.13	54.5861	4	1	0	27	9	2019	2019.74	DOC	0	NEG				0									27	9	2019	1.60525	1.60525	1.60525	1.60525	DOC	0	0	1	0	0
294	M.E.	9	2	1946	1946.11	0	1	3	2018	2018.17	72.0614	5ac	3	0	3	11	2021	2021.84	NED	1	NEG				0												3.67215	3.67215	3.67215	3.67215	NED	0	0	0	0	0
295	O.G.	29	2	1940	1940.16	0	4	6	2018	2018.42	78.2648	3	3	0	1	10	2021	2021.75	NED	0	NEG				0												3.32511	3.32511	3.32511	3.32511	NED	0	0	0	0	0
296	M.G.	27	1	1958	1958.07	0	4	6	2018	2018.42	60.3537	2	2	0	1	9	2021	2021.67	NED	1	NEG				0												3.24178	3.24178	3.24178	3.24178	NED	0	0	0	0	0
297	P.S.	20	4	1967	1967.3	0	27	7	2018	2018.57	51.2692	5acd	2	0	28	6	2021	2021.49	NED	0	SS	1	NEG	1	0												2.91941	2.91941	2.91941	2.91941	NED	0	0	0	0	0
298	M.B.	15	12	1952	1952.96	1	20	8	2018	2018.64	65.6804	3	1	0	26	10	2021	2021.82	NED	0	NEG				0												3.18311	3.18311	3.18311	3.18311	NED	0	0	0	0	0
299	F.A.	15	4	1955	1955.29	0	27	8	2018	2018.65	63.3662	2	1	0	14	9	2021	2021.7	NED	0	NEG				0												3.04772	3.04772	3.04772	3.04772	NED	0	0	0	0	0
300	M.G.P.	23	9	1948	1948.73	0	10	9	2018	2018.69	69.9644	2	1	0	5	10	2021	2021.76	NED	0	NEG				0												3.06963	3.06963	3.06963	3.06963	NED	0	0	0	0	0
301	C.L.	17	11	1955	1955.88	0	12	9	2018	2018.7	62.8196	5b	1	0	17	12	2021	2021.96	NED	0	NEG				0												3.2637	3.2637	3.2637	3.2637	NED	0	0	0	0	0
302	C.P.D.	29	6	1947	1947.49	0	19	12	2018	2018.97	71.4726	1	1	0	10	11	2021	2021.86	NED	0	SS	1	NEG	0	0												2.89201	2.89201	2.89201	2.89201	NED	0	0	0	0	0
303	W.S.D.	19	1	1950	1950.05	1	16	10	2018	2018.79	68.7418	2	1	0	22	12	2021	2021.97	NED	0	NEG				0												3.18311	3.18311	3.18311	3.18311	NED	0	0	0	0	0
304	C.A.	8	7	1948	1948.52	0	29	10	2018	2018.83	70.3075	3 extended to anterior commissure	2	0	17	1	2021	2021.04	DOC (REC)	0	NEG				1	3	6	2019	2019.42	REC				17	1	2021	2.21712	2.21712	0.595434	2.21712	DOC (REC)	1	0	1	0	0
305	F.R.	20	5	1965	1965.39	0	2	11	2018	2018.84	53.4507	2	1	0	21	9	2021	2021.72	NED	1	SS	1	NEG	1	0												2.88539	2.88539	2.88539	2.88539	NED	0	0	0	0	0
306	O.A.	10	12	1968	1968.94	0	15	11	2018	2018.87	49.9304	2 extended to anterior commissure	3	0	20	9	2021	2021.72	NED	0	NEG				0												2.84703	2.84703	2.84703	2.84703	NED	0	0	0	0	0
307	M.G.	18	12	1958	1958.96	0	28	11	2018	2018.91	59.9441	5ac	3	0	24	9	2021	2021.73	NED	0	NEG				0												2.82237	2.82237	2.82237	2.82237	NED	0	0	0	0	0
308	R.F.	17	3	1941	1941.21	1	28	11	2018	2018.91	77.6968	2	1	0	19	5	2021	2021.38	NED	0	NEG				0												2.47534	2.47534	2.47534	2.47534	NED	0	0	0	0	0
309	M.P.	14	1	1955	1955.04	0	28	1	2019	2019.07	64.0384	2	1	0	27	4	2021	2021.32	NED	0	NEG				0												2.24726	2.24726	2.24726	2.24726	NED	0	0	0	0	0
310	D.L.	11	2	1961	1961.11	0	11	2	2019	2019.11	58	1	0	0	26	10	2021	2021.82	NED	0	NEG				0												2.70776	2.70776	2.70776	2.70776	NED	0	0	0	0	0
311	S.A.	20	9	1943	1943.72	0	11	2	2019	2019.11	75.392	3 extended to anterior commissure	3	1	10	10	2020	2020.77	DOC (RT)	0	DEEP	0			0									10	10	2020	1.66393	1.66393	1.66393	0.3	DOC (RT)	0	0	1	1	0
312	A.M.B.	17	6	1942	1942.46	1	6	3	2019	2019.18	76.7199	5a	3	0	30	9	2021	2021.75	NED	1	SS	1	NEG	0	0												2.56575	2.56575	2.56575	2.56575	NED	0	0	0	0	0
313	L.L.	17	10	1942	1942.79	0	13	3	2019	2019.2	76.4057	2 extended to anterior commissure	0	0	15	7	2021	2021.54	NED	0	CS	0			0												2.33881	2.33881	2.33881	2.33881	NED	0	0	0	0	0
314	M.C.	6	1	1952	1952.01	0	25	3	2019	2019.23	67.2187	2	3	1	22	12	2021	2021.97	NED (RT)	0	NEG				0												2.74178	2.74178	2.74178	0.3	NED (RT)	0	0	0	1	0
315	C.M.	23	11	1976	1976.89	0	12	4	2019	2019.28	42.3865	2	1	0	22	9	2021	2021.72	NED	0	NEG				0												2.44406	2.44406	2.44406	2.44406	NED	0	0	0	0	0
316	C.C.	23	2	1949	1949.14	0	27	5	2019	2019.4	70.261	2	1	1	13	12	2021	2021.95	NED (RT)	0	DEEP	0			0												2.54498	2.54498	2.54498	0.3	NED (RT)	0	0	0	1	0
317	C.G.	5	3	1950	1950.18	0	13	6	2019	2019.45	69.2719	2	2	0	22	11	2021	2021.89	NED	0	NEG				0												2.44132	2.44132	2.44132	2.44132	NED	0	0	0	0	0
318	S.A.	25	7	1952	1952.57	0	27	6	2019	2019.49	66.9221	1	0	0	3	11	2021	2021.84	NED	0	NEG				0												2.35091	2.35091	2.35091	2.35091	NED	0	0	0	0	0
319	F.S.	16	3	1953	1953.21	0	5	7	2019	2019.51	66.3032	5a	0	0	24	9	2021	2021.73	NED	0	NEG				0												2.21872	2.21872	2.21872	2.21872	NED	0	0	0	0	0
320	M.P.	13	1	1941	1941.03	0	28	8	2019	2019.66	78.6244	5a	2	0	15	7	2021	2021.54	NED	0	NEG				0												1.88105	1.88105	1.88105	1.88105	NED	0	0	0	0	0
321	M.M.	21	3	1986	1986.22	0	25	9	2019	2019.73	33.511	3 extended to anterior commissure	1	0	1	9	2021	2021.67	NED	0	NEG				0												1.93425	1.93425	1.93425	1.93425	NED	0	0	0	0	0
322	P.C.	28	8	1959	1959.66	0	25	9	2019	2019.73	60.0751	1	2	0	20	10	2021	2021.8	NED	0	DEEP	1	NEG	0	0												2.06963	2.06963	2.06963	2.06963	NED	0	0	0	0	0
323	O.F.	12	2	1953	1953.11	0	21	10	2019	2019.8	66.6913	4	1	0	18	11	2021	2021.88	NED	0	CS	0			0												2.07511	2.07511	2.07511	2.07511	NED	0	0	0	0	0
324	P.G.A.	11	11	1945	1945.86	0	21	11	2019	2019.89	74.0274	1	0	0	25	11	2021	2021.9	NED	0	NEG				0												2.01096	2.01096	2.01096	2.01096	NED	0	0	0	0	0
325	M.G.	9	1	1951	1951.02	0	21	11	2019	2019.89	68.8662	3 extended to anterior commissure	2	0	8	1	2022	2022.02	NED	0	NEG				0												2.13105	2.13105	2.13105	2.13105	NED	0	0	0	0	0
326	L.G.	23	4	1953	1953.31	0	27	11	2019	2019.9	66.5943	3 extended to anterior commissure	1	0	21	12	2021	2021.97	NED	0	CS	0			0												2.06689	2.06689	2.06689	2.06689	NED	0	0	0	0	0
327	L.T.	20	12	1952	1952.97	0	23	12	2019	2019.98	67.0082	5a	1	0	14	10	2021	2021.79	NED	0	NEG				0												1.80868	1.80868	1.80868	1.80868	NED	0	0	0	0	0
328	S.A.	10	11	1946	1946.86	0	3	1	2020	2020.01	73.1475	5abcd	3	0	24	11	2021	2021.9	NED	0	NEG				0												1.89087	1.89087	1.89087	1.89087	NED	0	0	0	0	0
329	B.A.	17	2	1944	1944.13	1	3	1	2020	2020.01	75.8783	1	0	0	15	7	2021	2021.54	NED	0	NEG				0												1.53288	1.53288	1.53288	1.53288	NED	0	0	0	0	0
330	T.G.	10	8	1941	1941.61	1	15	1	2020	2020.04	78.4304	2	0	0	13	10	2021	2021.78	NED	0	NEG				0												1.74452	1.74452	1.74452	1.74452	NED	0	0	0	0	0
331	Z.G.	31	1	1959	1959.08	0	15	1	2020	2020.04	60.9562	1	0	0	3	12	2021	2021.92	NED	0	NEG				0												1.88379	1.88379	1.88379	1.88379	NED	0	0	0	0	0
332	C.V.	8	8	1939	1939.6	0	24	1	2020	2020.06	80.4605	2	2	0	4	1	2022	2022.01	NED	0	DEEP	1	NEG	0	0												1.94521	1.94521	1.94521	1.94521	NED	0	0	0	0	0
333	D.M.	2	10	1971	1971.75	0	6	4	2020	2020.26	48.511	5abc	3	0	1	1	2022	2022	NED	0	NEG				0												1.7363	1.7363	1.7363	1.7363	NED	0	0	0	0	0
334	F.G.M.	15	7	1954	1954.54	1	29	4	2020	2020.33	65.7884	3	1	0	29	9	2021	2021.74	NED	0	CD	1	NEG	0	0												1.41667	1.41667	1.41667	1.41667	NED	0	0	0	0	0
335	C.F.	11	4	1957	1957.28	0	6	5	2020	2020.35	63.0696	2 extended to anterior commissure	1	0	3	10	2020	2020.76	DOC	0	NEG				0									3	10	2020	0.408447	0.408447	0.408447	0.408447	DOC	0	0	1	0	0
336	S.A.	18	4	1940	1940.3	0	6	5	2020	2020.35	80.0505	1	0	0	29	11	2021	2021.91	NED	0	NEG				0												1.56301	1.56301	1.56301	1.56301	NED	0	0	0	0	0
337	S.G.L.	6	10	1947	1947.76	0	7	5	2020	2020.35	72.5861	2	1	0	5	10	2021	2021.76	NED	0	CD	1	NEG	0	0												1.41119	1.41119	1.41119	1.41119	NED	0	0	0	0	0
338	D.I.	19	5	1938	1938.38	0	7	5	2020	2020.35	81.9671	2	1	0	18	11	2021	2021.88	NED	0	NEG				0												1.53014	1.53014	1.53014	1.53014	NED	0	0	0	0	0
339	C.A.	25	3	1941	1941.23	0	29	5	2020	2020.41	79.1776	1	1	0	9	11	2021	2021.86	NED	0	CD	0			0												1.44521	1.44521	1.44521	1.44521	NED	0	0	0	0	0
340	M.V.	13	9	1954	1954.7	0	3	6	2020	2020.42	65.7226	2	2	0	22	12	2021	2021.97	NED (REC)	0	CD	0			1	21	9	2021	2021.72	REC							1.55205	1.55205	1.29932	1.55205	NED (REC)	1	0	0	0	0
341	P.A.	2	1	1938	1938	0	10	6	2020	2020.44	82.4386	5ab	1	0	13	9	2021	2021.7	NED	0	MS	1	NEG	0	0												1.25822	1.25822	1.25822	1.25822	NED	0	0	0	0	0
342	M.V.	11	12	1949	1949.94	0	7	5	2020	2020.35	70.4057	2	1	0	27	8	2021	2021.65	NED	0	NEG				0												1.30479	1.30479	1.30479	1.30479	NED	0	0	0	0	0
343	M.L.	4	3	1953	1953.17	0	10	7	2020	2020.52	67.3498	5a	2	0	19	11	2021	2021.88	NED	0	NEG				0												1.35799	1.35799	1.35799	1.35799	NED	0	0	0	0	0
344	N.U.	31	10	1950	1950.83	0	10	7	2020	2020.52	69.6925	2	3	0	28	10	2021	2021.82	NED	0	NEG				0												1.29932	1.29932	1.29932	1.29932	NED	0	0	0	0	0
345	S.G.F.	31	7	1947	1947.58	0	19	8	2020	2020.63	73.0505	3	1	0	17	12	2021	2021.96	NED	0	NEG				0												1.32785	1.32785	1.32785	1.32785	NED	0	0	0	0	0
346	L.G.	3	3	1948	1948.17	0	27	8	2020	2020.65	72.4824	3	1	0	5	11	2022	2022.84	NED	0	NEG				0												2.18973	2.18973	2.18973	2.18973	NED	0	0	0	0	0
347	S.G.	5	7	1955	1955.51	1	27	8	2020	2020.65	65.1436	5acd	3	0	4	10	2021	2021.76	NED	0	NEG				0												1.10365	1.10365	1.10365	1.10365	NED	0	0	0	0	0
348	M.S.	22	1	1967	1967.06	0	7	9	2020	2020.68	53.6256	5a	1	0	28	10	2021	2021.82	NED	0	NEG				0												1.14087	1.14087	1.14087	1.14087	NED	0	0	0	0	0
349	M.M.	23	12	1972	1972.98	0	15	10	2020	2020.79	47.8114	5ab	3	0	24	11	2021	2021.9	NED	0	NEG				0												1.10799	1.10799	1.10799	1.10799	NED	0	0	0	0	0
350	P.E.	20	10	1946	1946.8	0	13	12	2020	2020.95	74.1475	2	0	0	27	10	2021	2021.82	NED	0	NEG				0												0.871689	0.871689	0.871689	0.871689	NED	0	0	0	0	0
351	L.S.	12	3	1951	1951.2	0	14	12	2020	2020.95	69.7555	5a	3	0	10	12	2022	2022.94	NED	0	NEG				0												1.98904	1.98904	1.98904	1.98904	NED	0	0	0	0	0

## Sheet: Foglio2
	t_TL	t_rec	t_LCL	t_oss_ul	DSS	OS	RFS	LCL	OLP
	5	5	5	5	0	0	0	0	0
	1.77854	1.77854	1.77854	1.77854	0	1	0	0	0
	5	5	5	5	0	0	0	0	0
	5	5	5	5	0	0	0	0	0
	2.48904	1.72808	1.72808	2.48904	0	1	1	1	0
	3.99178	3.99178	3.99178	3.99178	0	1	0	0	0
	5	5	5	5	0	0	0	0	0
	3.80205	3.80205	3.80205	3.80205	0	0	0	0	0
	2.99726	2.99726	2.99726	2.99726	0	1	0	0	0
	5	0.255479	5	5	0	0	1	0	0
	4.39909	4.39909	4.39909	4.39909	0	0	0	0	0
	0.0833333	0.0833333	0.0833333	0.0833333	0	0	0	0	0
	5	5	5	5	0	0	0	0	0
	5	5	5	5	0	1	0	0	0
	5	5	5	5	0	0	0	0	0
	5	5	5	5	0	0	0	0	0
	5	5	5	5	0	0	0	0	0
	5	5	5	5	0	0	0	0	0
	5	5	5	5	0	0	0	0	0
	5	5	5	5	0	0	0	0	0
	5	5	5	5	0	0	0	0	0
	4.04224	4.04224	4.04224	4.04224	0	1	0	0	0
	5	5	5	5	0	0	0	0	0
	5	5	5	5	0	0	0	0	0
	5	5	5	5	0	0	0	0	0
	5	5	5	5	0	0	0	0	0
	5	5	5	5	0	0	0	0	0
	5	5	0.3	5	0	0	0	1	0
	5	5	5	5	0	0	0	0	0
	4.76918	4.76918	4.76918	4.76918	0	0	0	0	0
	5	5	5	5	0	0	0	0	0
	5	0.553196	0.553196	5	0	0	1	1	0
	4.75822	4.75822	4.75822	4.75822	0	0	0	0	0
	5	5	5	5	0	0	0	0	0
	4.3032	4.3032	4.3032	4.3032	0	0	0	0	0
	4.11187	4.11187	0.3	4.11187	0	0	0	1	0
	2.45228	2.45228	2.45228	2.45228	0	0	0	0	0
	5	2.43311	5	5	1	1	1	1	1
	5	5	0.3	5	0	0	0	0	0
	5	5	5	5	0	0	0	0	0
	5	5	5	5	0	0	0	0	0
	5	5	5	5	0	1	0	0	0
	1.92215	1.92215	1.92215	1.92215	0	0	0	0	0
	3.97808	3.97808	3.97808	3.97808	0	0	0	0	0
	5	5	5	5	0	0	0	0	0
	2.72534	2.72534	2.72534	2.72534	0	0	0	0	0
	3.57397	3.57397	3.57397	3.57397	0	0	0	0	0
	3.31416	3.31416	3.31416	3.31416	0	0	0	0	0
	3.14361	3.14361	3.14361	3.14361	0	0	0	0	0
	2.26644	2.26644	2.26644	2.26644	0	1	0	0	0
	5	5	5	5	0	1	0	0	0
	5	5	5	5	0	1	0	0	0
	5	5	5	5	0	0	0	0	0
	3.29498	3.29498	3.29498	3.29498	0	1	0	0	0
	5	5	5	5	0	0	0	0	0
	5	5	5	5	0	0	0	0	0
	5	5	5	5	0	0	0	0	0
	5	5	5	5	0	0	0	0	0
	5	5	5	5	0	0	0	0	0
	5	5	5	5	0	0	0	0	0
	5	5	5	5	0	0	0	0	0
	4.9468	4.9468	4.9468	4.9468	0	0	0	0	0
	3	3	3	3	0	0	0	0	0
	5	5	5	5	0	0	0	0	0
	2.08059	2.08059	2.08059	2.08059	0	1	0	0	0
	5	5	5	5	0	0	0	0	0
	5	5	5	5	0	0	0	0	0
	5	5	5	5	0	0	0	0	0
	5	5	5	5	0	0	0	0	0
	5	5	5	5	0	0	0	0	0
	5	5	5	5	0	0	0	0	0
	4.98082	4.98082	4.98082	4.98082	0	0	0	0	0
	5	5	5	5	0	0	0	0	0
	5	5	5	5	0	0	0	0	0
	5	5	5	5	0	0	0	0	0
	5	5	5	5	0	0	0	0	0
	5	5	5	5	0	0	0	0	0
	5	5	5	5	0	0	0	0	0
	5	5	5	5	0	0	0	0	0
	5	5	5	5	0	0	0	0	0
	5	5	5	5	0	0	0	0	0
	5	5	5	5	0	0	0	0	0
	5	5	5	5	0	0	0	0	0
	3.64201	3.64201	3.64201	3.64201	0	0	0	0	0
	2.38927	2.38927	2.38927	2.38927	0	1	0	0	0
	5	5	5	5	0	0	0	0	0
	2.19406	2.19406	2.19406	2.19406	0	0	0	0	0
	5	5	5	5	0	0	0	0	0
	5	5	5	5	0	0	0	0	0
	0.0833333	0.0833333	0.0833333	0.0833333	0	0	0	0	0
	2.49726	2.41393	2.49726	2.49726	1	1	1	1	1
	5	5	5	5	0	0	0	0	0
	5	5	5	5	0	0	0	0	0
	5	5	5	5	0	0	0	0	0
	5	5	5	5	0	0	0	0	0
	5	5	5	5	0	0	0	0	0
	5	5	5	5	0	0	0	0	0
	2.00274	2.00274	2.00274	2.00274	0	1	0	0	0
	5	5	5	5	0	0	0	0	0
	5	5	5	5	0	0	0	0	0
	5	5	5	5	0	0	0	0	0
	5	5	5	5	0	0	0	0	0
	5	5	5	5	0	0	0	0	0
	4.93584	4.93584	4.93584	4.93584	0	0	0	0	0
	4.64726	4.64726	4.64726	4.64726	0	0	0	0	0
	4.89201	4.89201	4.89201	4.89201	0	0	0	0	0
	4.87283	4.87283	4.87283	4.87283	0	0	0	0	0
	4.7089	4.7089	4.7089	4.7089	0	0	0	0	0
	4.7089	4.7089	4.7089	4.7089	0	0	0	0	0
	4.93858	0.685845	4.93858	4.93858	0	1	1	0	0
	5	5	5	5	0	0	0	0	0
	0.0833333	0.0833333	0.0833333	0.0833333	0	0	0	0	0
	4.26918	4.26918	4.26918	4.26918	0	1	0	0	0
	5	5	5	5	0	0	0	0	0
	5	5	5	5	0	0	0	0	0
	5	5	5	5	0	0	0	0	0
	0.0778539	0.0778539	0.0778539	0.0778539	0	1	0	0	0
	4.2226	4.2226	4.2226	4.2226	0	0	0	0	0
	3.20228	3.20228	3.20228	3.20228	0	0	0	0	0
	2.66941	2.66941	2.66941	2.66941	0	1	0	0	0
	3.06689	3.06689	3.06689	3.06689	0	0	0	0	0
	4.03288	4.03288	4.03288	4.03288	0	0	0	0	0
	5	5	5	5	0	0	0	0	0
	5	5	5	5	0	0	0	0	0
	5	5	5	5	0	0	0	0	0
	5	5	5	5	0	0	0	0	0
	5	5	5	5	0	0	0	0	0
	5	5	5	5	0	0	0	0	0
	5	5	5	5	0	0	0	0	0
	5	5	5	5	0	0	0	0	0
	3.57511	3.57511	3.57511	3.57511	0	0	0	0	0
	5	5	5	5	0	0	0	0	0
	0.285616	0.285616	0.285616	0.285616	0	1	0	0	0
	5	5	5	5	0	0	0	0	0
	5	5	5	5	0	0	0	0	0
	4.27466	1.71598	4.27466	4.27466	0	1	1	0	0
	5	5	5	5	0	0	0	0	0
	2.74726	2.74726	2.74726	2.74726	0	1	0	0	0
	5	5	5	5	0	0	0	0	0
	5	5	5	5	0	0	0	0	0
	0.980822	0.980822	0.980822	0.980822	0	1	0	0	0
	5	5	5	5	0	0	0	0	0
	2.88653	2.88653	2.88653	2.88653	0	0	0	0	0
	5	5	5	5	0	0	0	0	0
	5	5	5	5	0	0	0	0	0
	5	5	5	5	0	0	0	0	0
	5	5	5	5	0	0	0	0	0
	5	5	5	5	0	0	0	0	0
	5	5	5	5	0	0	0	0	0
	5	5	5	5	0	0	0	0	0
	5	5	5	5	0	0	0	0	0
	5	5	5	5	0	0	0	0	0
	1.81689	1.81689	1.81689	1.81689	0	1	0	0	0
	5	5	5	5	0	0	0	0	0
	4	4	4	4	0	1	0	0	0
	5	1.33607	1.35799	5	0	0	1	1	0
	5	5	5	5	0	0	0	0	0
	5	5	5	5	0	0	0	0	0
	5	5	5	5	0	0	0	0	0
	5	5	5	5	0	0	0	0	0
	1.27192	1.27192	1.27192	1.27192	0	1	0	0	0
	5	5	5	5	0	0	0	0	0
	2.68858	2.68858	2.68858	2.68858	0	0	0	0	0
	5	5	5	5	0	0	0	0	0
	5	5	5	5	0	0	0	0	0
	5	5	5	5	0	0	0	0	0
	5	5	5	5	0	0	0	0	0
	4.85251	4.85251	4.85251	4.85251	0	0	0	0	0
	0.900228	0.900228	0.900228	0.900228	0	1	0	0	0
	5	5	5	5	0	0	0	0	0
	2.98082	2.98082	2.98082	5	0	0	1	1	1
	5	5	5	5	0	0	0	0	0
	2.42489	2.42489	2.42489	2.42489	0	0	0	0	0
	2.80479	2.80479	2.80479	2.80479	0	0	0	0	0
	0.195205	0.195205	0.195205	0.195205	0	0	0	0	0
	1.68311	1.68311	1.68311	1.68311	0	0	0	0	0
	1.26096	1.26096	1.26096	1.26096	0	0	0	0	0
	2.59977	2.59977	2.59977	2.59977	0	0	0	0	0
	2.45776	0.825114	2.45776	2.45776	0	0	1	0	0
	1.36347	1.36347	1.36347	1.36347	0	0	0	0	0
	1.96438	1.96438	1.96438	1.96438	0	0	0	0	0
	2.14201	2.14201	2.14201	2.14201	0	0	0	0	0
	2.28836	2.28836	2.28836	2.28836	0	0	0	0	0
	0.935845	0.935845	0.935845	0.935845	0	1	0	0	0
	2.16667	2.16667	2.16667	3.16667	0	0	0	0	0
	1.96712	1.96712	1.96712	1.96712	0	0	0	0	0
	2.10091	2.10091	2.10091	2.10091	0	0	0	0	0
	2.08447	2.08447	2.08447	2.08447	0	0	0	0	0
	2.08333	1.83059	2.08333	2.08333	0	0	1	0	0
	2.0532	2.0532	2.0532	2.0532	0	0	0	0	0
	1.7637	1.7637	1.7637	1.7637	0	0	0	0	0
	1.58607	1.58607	1.58607	1.58607	0	0	0	0	0
	1.7895	1.7895	1.7895	1.7895	0	0	0	0	0
	1.80046	1.80046	1.80046	1.80046	0	0	0	0	0
	2.74452	2.74452	2.74452	2.74452	0	0	0	0	0
	1.50274	1.50274	1.50274	4.93037	0	0	0	0	0
	1.20616	1.20616	1.20616	1.20616	0	0	0	0	0
	0.919406	0.919406	0.919406	2.16667	0	0	0	0	0
	1.08607	1.08607	1.08607	1.09977	0	0	0	0	0
	1.84429	1.84429	1.84429	1.84429	0	0	0	0	0
	1.22808	1.22808	1.22808	1.22808	0	0	0	0	0
	1.22808	1.22808	1.22808	4.26096	0	0	0	0	0
	3.48904	3.48904	3.48904	3.48904	0	0	0	0	0
	1.06689	1.06689	1.06689	1.06689	0	0	0	0	0
	3.86461	3.86461	3.86461	3.86461	0	0	0	0	0
	4.38539	4.38539	4.38539	4.38539	0	0	0	0	0
	4.25274	4.25274	4.25274	4.25274	0	0	0	0	0
	0.642009	0.642009	0.642009	0.642009	0	0	0	0	0
	0.74726	0.74726	0.74726	0.74726	0	0	0	0	0
	3.91941	3.91941	3.91941	3.91941	0	0	0	0	0
	3.89201	3.89201	3.89201	3.89201	0	0	0	0	0
	0.543836	0.543836	0.543836	0.543836	0	0	0	0	0
	1.82785	1.82785	1.82785	1.82785	0	0	0	0	0
	0.542237	0.542237	0.542237	0.542237	0	0	0	0	0
	3.28402	3.28402	3.28402	3.28402	0	0	0	0	0
	0.478082	0.478082	0.478082	0.478082	0	0	0	0	0
	0.333333	0.333333	0.333333	0.333333	0	0	0	0	0
	3.58059	3.58059	3.58059	3.58059	0	0	0	0	0
	3.71598	3.71598	3.71598	3.71598	0	0	0	0	0
	0.913927	0.913927	0.913927	0.913927	0	0	0	0	0
	3.28128	3.28128	3.28128	3.28128	0	0	0	0	0
	0.597032	0.597032	0.597032	0.597032	0	0	0	0	0
	3.44795	3.44795	3.44795	3.44795	0	0	0	0	0
	0.508219	0.225342	0.5	0.508219	0	1	1	1	1
	2.30046	2.30046	2.30046	2.30046	0	0	0	0	0
	0.288356	0.288356	0.288356	0.288356	0	0	0	0	0
	2.80046	2.80046	2.80046	2.80046	0	0	0	0	0
	3.18311	3.18311	3.18311	3.18311	0	0	0	0	0
	1.71438	1.71438	1.71438	1.71438	0	0	0	0	0
	1.37557	1.37557	1.37557	3.10525	0	0	0	0	0
	1.28128	1.17489	1.28128	2.85799	0	0	1	1	1
	2.2758	2.2758	2.2758	2.2758	0	0	0	0	0
	2.9742	2.9742	2.9742	2.9742	0	0	0	0	0
	2.93858	2.93858	2.93858	2.93858	0	0	0	0	0
	1.93311	1.23904	1.23904	2.99178	0	0	1	1	0
	2.48904	2.48904	2.48904	2.48904	0	0	0	0	0
	2.91667	2.91667	2.91667	2.91667	0	0	0	0	0
	2.82945	2.82945	2.82945	2.82945	0	0	0	0	0
	2.58333	2.58333	2.58333	2.58333	0	0	0	0	0
	2.26644	2.26644	2.26644	2.26644	0	0	0	0	0
	0.639269	0.639269	0.639269	0.639269	0	0	0	0	0
	2.40183	2.40183	2.40183	2.40183	0	0	0	0	0
	1.9468	1.9468	1.9468	1.9468	0	0	0	0	0
	2.45502	2.45502	2.45502	2.45502	0	0	0	0	0
	0.467123	0.467123	0.467123	2.81689	0	0	1	1	1
	2.77466	2.13539	2.13539	2.77466	0	0	1	1	0
	2.16119	0.519178	2.16119	2.16119	0	0	0	0	0
	1.18973	1.18973	1.18973	2.12831	0	0	0	0	0
	1.96872	1.96872	1.96872	1.96872	0	0	0	0	0
	1.92329	1.92329	1.92329	1.92329	0	0	0	0	0
	0.947945	0.947945	0.947945	0.947945	0	0	0	0	0
	1.58995	1.58995	1.58995	1.58995	0	0	0	0	0
	1.49452	1.49452	1.49452	1.49452	0	0	0	0	0
	1.45616	0.911187	1.45616	1.45616	0	0	1	0	0
	1.24178	1.24178	1.24178	1.24178	0	0	0	0	0
	1.03402	1.03402	1.03402	1.03402	0	0	0	0	0
	1.20616	1.20616	1.20616	1.20616	0	0	0	0	0
	1.11895	1.11895	0.3	1.11895	0	0	0	1	0
	1.10913	1.10913	1.10913	1.10913	0	0	0	0	0
	0.777397	0.777397	0.777397	0.777397	0	0	0	0	0
	1	1	1	1	0	0	0	0	0
